# Supplementary material for: Stochasticity in mammalian cell growth rates drives cell-to-cell variability independently of cell size and divisions
Source: Proc Natl Acad Sci U S A. 2026 Mar 3;123(10):e2516372123. doi: 10.1073/pnas.2516372123 (PMC12974516; doi:10.1073/pnas.2516372123)
Supplement: Supplementary file 2 — Dataset S01 (XLSX) [file pnas.2516372123.sd01.xlsx]

## Sheet: Readme
Table S1
Manuscript title: Stochasticity in mammalian cell growth rates drives cell-to-cell variability independently of cell size and divisions
Manuscript authors: Ethan Levien, Joon Ho Kang, Kuheli Biswas, Scott R. Manalis, Ariel Amir, and Teemu P. Miettinen
Each sheet contains cell buoyant mass trace data for a separate ancestral lineage
For data analysis, the first (partial) cell cycle was removed from each lineage
Each sheet also contains the start time of mitosis
Sheets are labeled according the experiment start date and the SMR setup used for the experiment

## Sheet: 01-21-2019_T
Time (h)	Buoyant mass (pg)		Mitosis #	Start time (h)
0.00321	72.1686		1	1.34686
0.01767	72.1481		2	16.1986
0.03381	72.1213		3	32.511
0.05145	72.315		4	48.0457
0.06745	72.404		5	63.5375
0.08519	72.4234		6	76.8194
0.1013	72.5544		7	90.7015
0.1192	72.6329		8	106.647
0.13571	72.6774		9	121.676
0.15314	72.6796		10	136.118
0.16979	72.8482		11	150.289
0.18763	72.9394		12	164.666
0.20366	73.1006		13	180.869
0.22062	73.1312		14	195.085
0.23669	73.2162		15	209.312
0.25359	73.1967		16	224.931
0.26959	73.3606		17	238.268
0.28671	73.3969		18	250.455
0.3027	73.4299		19	263.365
0.3197	73.5233		20	276.326
0.33541	73.7185		21	289.706
0.35225	73.8083		22	303.277
0.36833	73.8821		23	317.068
0.3852	73.7878
0.40118	73.8841
0.41813	74.022
0.43435	74.1167
0.45139	74.253
0.46741	74.301
0.48428	74.4189
0.50038	74.4121
0.51724	74.5315
0.53321	74.6249
0.55016	74.6621
0.56612	74.7208
0.58296	74.8806
0.59902	74.9469
0.61589	74.9793
0.63192	75.1178
0.64875	75.2048
0.66484	75.3066
0.68176	75.4274
0.69784	75.4437
0.71498	75.5621
0.7312	75.6237
0.74822	75.5789
0.76449	75.8382
0.78158	75.7744
0.79761	75.9811
0.81467	75.8853
0.83074	76.0864
0.84783	76.0733
0.8639	76.1419
0.881	76.1696
0.8971	76.3393
0.91413	76.305
0.9302	76.5084
0.94725	76.4635
0.96335	76.6704
0.98029	76.765
0.99642	76.6934
1.01357	76.8318
1.02975	76.8658
1.04675	76.9536
1.06281	77.057
1.07993	77.0585
1.09614	77.2087
1.11329	77.2322
1.12934	77.3024
1.14645	77.3833
1.16262	77.4331
1.17984	77.3947
1.19609	77.547
1.21344	77.4922
1.22965	77.6602
1.2466	77.6486
1.26271	77.5881
1.27967	77.6354
1.29583	77.6709
1.31293	77.6431
1.32916	77.8173
1.34686	77.8726
1.36305	77.6726
1.38019	77.714
1.39611	77.5017
1.41322	77.6998
1.42938	77.8545
1.44613	77.9153
1.46216	77.9111
1.47885	77.6653
1.49496	77.997
1.51177	78.005
1.52788	77.8518
1.54509	78.0269
1.56111	78.0043
1.578	77.7967
1.5939	77.9454
1.61117	77.9781
1.62694	77.8964
1.64405	77.8298
1.66043	78.131
1.67747	77.6668
1.69379	77.989
1.71058	77.9879
1.72665	78.1001
1.74368	78.2488
1.75952	78.0919
1.77673	78.2225
1.793	78.2528
1.81024	78.1569
1.82632	78.2471
1.84316	78.4407
1.85915	78.2835
1.8762	78.43
1.89216	78.6391
1.90963	78.3597
1.926	78.4924
1.9429	78.5704
1.95897	78.4817
1.976	78.647
1.99226	78.7646
2.00967	78.7931
2.02605	78.6514
2.04333	78.7492
2.05947	78.7262
2.07673	78.8796
2.0929	78.9085
2.1102	78.886
2.12645	78.8145
2.14397	79.0423
2.16012	78.8807
2.1771	78.8738
2.19314	78.9899
2.21065	79.0293
2.22702	79.0123
2.24432	79.0721
2.26046	79.2397
2.27781	78.9987
2.29397	79.1247
2.31092	79.2427
2.32713	79.456
2.34512	79.2324
2.36157	79.4944
2.3789	79.4552
2.3948	79.3576
2.41243	79.4411
2.4287	79.2292
2.44529	79.4776
2.46129	79.6862
2.47833	79.5592
2.49445	79.5307
2.51148	79.4486
2.52773	79.6103
2.54455	79.5666
2.56071	79.6827
2.57839	79.6783
2.59511	79.6754
2.61252	79.6813
2.62868	79.8772
2.64594	79.8115
2.66233	79.8073
2.67941	79.7113
2.69608	79.9167
2.71384	79.9657
2.73045	80.0397
2.74773	80.1017
2.76412	80.132
2.78156	80.2255
2.7982	80.2097
2.81576	80.3175
2.83237	80.3228
2.84968	80.2697
2.8659	80.4209
2.88301	80.2046
2.89918	79.9949
2.91653	80.4797
2.93293	80.3873
2.96664	40.8728
2.98405	40.8563
3.00044	40.8619
3.01749	40.8554
3.03392	40.9907
3.05111	40.9468
3.06763	40.9432
3.08474	41.0357
3.10131	40.9519
3.11842	40.9591
3.1347	41.0457
3.15197	41.088
3.16837	41.0882
3.18558	41.1405
3.20207	41.1369
3.21933	41.1059
3.23588	41.2476
3.25295	41.159
3.26917	41.0782
3.28628	41.312
3.3029	41.3477
3.32023	41.3416
3.33675	41.34
3.35409	41.3182
3.37042	41.4069
3.38792	41.3663
3.4044	41.393
3.42192	41.4386
3.43842	41.4662
3.4557	41.4173
3.47203	41.4515
3.48922	41.5842
3.50567	41.5363
3.52292	41.5887
3.53934	41.5132
3.55666	41.5615
3.5732	41.6192
3.59045	41.654
3.6069	41.6868
3.62436	41.7638
3.64074	41.7528
3.65806	41.7058
3.67464	41.8389
3.69168	41.8221
3.70803	41.8645
3.72509	41.8441
3.74123	41.8471
3.75844	41.8683
3.77473	41.8491
3.79171	41.9577
3.80774	41.9138
3.82476	41.9793
3.84103	42.0072
3.85798	42.0102
3.87438	42.085
3.89164	42.0353
3.90787	42.064
3.92514	42.0628
3.94145	42.1994
3.95859	42.1841
3.97499	42.1626
3.99241	42.2008
4.00878	42.2593
4.02597	42.2056
4.04218	42.2564
4.05913	42.1716
4.07552	42.3223
4.09308	42.3261
4.10944	42.3514
4.12671	42.3556
4.14305	42.2906
4.16032	42.3471
4.17649	42.4305
4.19357	42.4211
4.20969	42.4894
4.22672	42.5926
4.2431	42.4927
4.26018	42.4851
4.27641	42.6425
4.29359	42.5768
4.30985	42.6827
4.32675	42.7067
4.34309	42.6877
4.36016	42.6555
4.37641	42.7516
4.39365	42.6851
4.40982	42.8488
4.42699	42.859
4.44344	42.8441
4.46084	42.788
4.47725	42.9427
4.49437	42.8836
4.51064	42.9989
4.52761	43.021
4.54399	42.9529
4.56111	43.0838
4.57734	43.0746
4.59454	43.0817
4.61095	42.9939
4.62811	43.0733
4.64445	43.1464
4.66161	43.2758
4.67825	43.2491
4.6953	43.1847
4.71163	43.3319
4.72881	43.3757
4.7449	43.3626
4.76219	43.3582
4.77843	43.4323
4.79582	43.4159
4.81219	43.3455
4.82929	43.4208
4.84574	43.4817
4.86309	43.5759
4.87932	43.4457
4.89643	43.6185
4.91272	43.5657
4.92974	43.6553
4.94604	43.6254
4.96306	43.6725
4.97944	43.6069
4.99666	43.7246
5.01297	43.8036
5.03015	43.7542
5.04656	43.8721
5.06353	43.8737
5.07986	43.9388
5.09701	43.83
5.11322	43.9187
5.13023	43.9788
5.1466	44.0186
5.16385	44.016
5.18014	44.0954
5.19719	44.0218
5.21357	44.0749
5.23096	44.1548
5.24734	44.0219
5.26454	44.1719
5.28097	44.1607
5.29813	44.1925
5.31469	44.2697
5.33197	44.3107
5.34827	44.3567
5.36545	44.2954
5.38197	44.3897
5.39913	44.3321
5.41526	44.3804
5.4324	44.4367
5.44855	44.5281
5.46566	44.5058
5.48229	44.502
5.49956	44.6252
5.51581	44.575
5.53311	44.5849
5.54939	44.5694
5.56657	44.6512
5.5828	44.7077
5.60004	44.7629
5.61648	44.8432
5.63382	44.7612
5.65048	44.8127
5.66793	44.849
5.68442	44.8948
5.70173	44.9411
5.71813	45.0624
5.73525	44.9584
5.75164	44.9614
5.76861	45.0423
5.78498	44.9815
5.80233	45.0633
5.81878	45.186
5.83598	45.2416
5.85224	45.1264
5.86955	45.2673
5.88579	45.2824
5.90314	45.2941
5.91941	45.3095
5.9366	45.3581
5.95288	45.4282
5.97012	45.463
5.98636	45.5157
6.00359	45.4749
6.01989	45.5723
6.03709	45.6639
6.05336	45.587
6.07103	45.6353
6.08754	45.6177
6.10496	45.6854
6.12166	45.7638
6.13886	45.7605
6.15517	45.7996
6.17246	45.8708
6.18891	45.8121
6.20607	45.9475
6.2225	45.9963
6.24027	46.006
6.2567	45.9807
6.27416	46.0301
6.2907	46.0177
6.30851	46.1546
6.32491	46.1885
6.34267	46.2287
6.35938	46.1375
6.37719	46.205
6.39371	46.2312
6.41129	46.2963
6.42794	46.2227
6.44568	46.269
6.46247	46.3481
6.48002	46.4031
6.49672	46.457
6.51443	46.5469
6.53112	46.4552
6.54858	46.6127
6.56486	46.5738
6.58254	46.6803
6.59901	46.6764
6.61632	46.7808
6.6326	46.8577
6.65002	46.8103
6.66642	46.7362
6.68365	46.8956
6.69987	46.8821
6.71714	46.815
6.73347	46.9559
6.75077	46.849
6.767	47.0606
6.78449	47.0465
6.80065	47.0651
6.81813	47.132
6.8345	47.1771
6.85207	47.1906
6.86848	47.2687
6.88589	47.3384
6.9023	47.314
6.91982	47.4038
6.93643	47.3087
6.95423	47.426
6.97076	47.3865
6.98847	47.5018
7.00501	47.5722
7.02258	47.5126
7.03891	47.6714
7.0566	47.655
7.0732	47.6937
7.09062	47.7722
7.10706	47.81
7.12444	47.6755
7.14079	47.8625
7.15821	47.8729
7.17475	47.888
7.19242	48.0182
7.20894	47.9529
7.22657	48.0634
7.24327	48.0727
7.26069	48.0696
7.27728	48.1123
7.29455	48.1511
7.31126	48.1976
7.32868	48.1845
7.34546	48.3935
7.36345	48.2991
7.38001	48.3038
7.39755	48.3695
7.4141	48.5115
7.43138	48.4812
7.44804	48.5967
7.46564	48.5783
7.48206	48.5765
7.49971	48.5417
7.51612	48.744
7.53332	48.7075
7.54975	48.7847
7.56698	48.7371
7.58337	48.918
7.60053	48.9005
7.61694	48.8897
7.63419	48.8913
7.65052	48.995
7.66804	48.9312
7.68446	49.0706
7.70197	49.0749
7.71871	49.0565
7.73607	49.0626
7.75256	49.1046
7.77008	49.1882
7.7866	49.277
7.80483	49.4042
7.82182	49.3255
7.83942	49.2991
7.85646	49.3853
7.87406	49.4315
7.89048	49.5452
7.90779	49.5872
7.92392	49.6476
7.94122	49.5841
7.95782	49.6326
7.97507	49.7471
7.99167	49.8133
8.0091	49.719
8.02576	49.7771
8.04321	49.7437
8.05957	49.912
8.07685	49.798
8.09313	49.9587
8.11124	49.8965
8.12838	49.9341
8.1464	50.1242
8.16362	50.0999
8.18143	50.1799
8.19777	50.2555
8.21529	50.2287
8.23171	50.3042
8.24905	50.324
8.26569	50.2647
8.28332	50.4541
8.29979	50.4279
8.31707	50.4929
8.33354	50.559
8.35099	50.5927
8.3676	50.5525
8.38521	50.6097
8.4017	50.6231
8.41924	50.7213
8.4357	50.8509
8.45333	50.7589
8.47001	50.8712
8.48721	50.9403
8.50381	50.8856
8.52118	51.0661
8.5378	51.1213
8.55516	51.108
8.57184	51.1488
8.58905	51.1617
8.60559	51.2096
8.62313	51.2616
8.63946	51.2612
8.65678	51.279
8.67319	51.3697
8.69068	51.4053
8.70712	51.6003
8.72438	51.6151
8.74084	51.6085
8.75827	51.687
8.77472	51.7179
8.792	51.6889
8.80854	51.7835
8.82587	51.7809
8.84239	51.8137
8.8597	51.8355
8.8763	51.9036
8.89388	52.0054
8.91036	52.0449
8.92787	52.1877
8.94446	52.168
8.96175	52.2323
8.97864	52.3347
8.99612	52.2741
9.01258	52.2947
9.02981	52.3182
9.04635	52.3829
9.06372	52.2921
9.07994	52.5087
9.09763	52.6322
9.11416	52.5474
9.13137	52.5708
9.14786	52.6806
9.16522	52.6053
9.18159	52.6741
9.19894	52.7548
9.21539	52.8782
9.23287	52.9461
9.2495	52.92
9.26684	52.9493
9.28346	53.0422
9.30099	53.0133
9.31752	53.1724
9.33484	53.1611
9.35145	53.1674
9.36866	53.2541
9.38504	53.2724
9.40223	53.2561
9.41868	53.4312
9.43618	53.5221
9.45286	53.5031
9.47013	53.5081
9.48662	53.663
9.50399	53.7109
9.52055	53.6311
9.53805	53.7075
9.55453	53.6998
9.57169	53.7937
9.58825	53.923
9.60567	53.8389
9.62228	53.9145
9.63947	53.9726
9.65586	54.094
9.67336	54.0775
9.68989	54.0053
9.70742	54.119
9.72374	54.1928
9.74145	54.2355
9.75795	54.2717
9.77534	54.3573
9.79176	54.4076
9.80912	54.4382
9.8254	54.4333
9.84266	54.5648
9.85902	54.6239
9.87652	54.531
9.89293	54.6294
9.91014	54.7207
9.92661	54.7805
9.94402	54.7557
9.96045	54.8529
9.97771	54.8907
9.99385	54.9414
10.0112	54.9102
10.0276	55.1332
10.0449	55.1345
10.0614	55.1369
10.0785	55.201
10.0946	55.2156
10.112	55.2222
10.1285	55.2769
10.1457	55.3271
10.1622	55.443
10.1795	55.4732
10.1958	55.5669
10.2131	55.5281
10.2293	55.6534
10.2465	55.7279
10.2628	55.7711
10.2802	55.8436
10.2965	55.761
10.3138	55.7903
10.3301	55.9448
10.3473	55.9206
10.3639	56.0837
10.3814	56.0701
10.3977	56.1347
10.415	56.1376
10.4313	56.2612
10.4488	56.284
10.465	56.3063
10.4824	56.3454
10.4986	56.4037
10.5158	56.459
10.532	56.3629
10.5493	56.5529
10.5655	56.5837
10.5826	56.6582
10.599	56.6576
10.6165	56.8197
10.6328	56.9039
10.6502	56.8988
10.6666	56.9503
10.6838	56.9627
10.7	56.9839
10.7171	56.9826
10.7335	57.2028
10.7508	57.1372
10.7672	57.3246
10.7843	57.2903
10.8008	57.3086
10.8181	57.4534
10.8345	57.446
10.8517	57.5607
10.868	57.5854
10.8858	57.6751
10.9023	57.704
10.9197	57.6996
10.936	57.7773
10.9537	57.8668
10.9706	57.9301
10.9887	57.9961
11.0049	58.0505
11.0221	58.1544
11.0384	58.1146
11.0557	58.0935
11.072	58.2159
11.0894	58.2877
11.1057	58.3402
11.1228	58.3148
11.1391	58.4156
11.1565	58.4735
11.1728	58.5178
11.19	58.6486
11.2063	58.5195
11.2236	58.6402
11.24	58.6604
11.2576	58.7876
11.2741	58.7799
11.2914	58.9125
11.308	58.8875
11.3251	58.9495
11.3413	58.8929
11.3585	59.0103
11.3747	59.1547
11.3919	59.1036
11.4086	59.2105
11.4257	59.3127
11.442	59.3391
11.4591	59.3204
11.4755	59.439
11.4927	59.3953
11.509	59.627
11.5265	59.4943
11.5427	59.725
11.56	59.689
11.5763	59.755
11.5938	59.7753
11.61	59.8765
11.6275	59.8672
11.6439	60.0695
11.6611	60.0739
11.6775	60.085
11.6946	60.171
11.711	60.1993
11.7284	60.1925
11.7446	60.2004
11.7618	60.3911
11.7782	60.423
11.7956	60.388
11.8119	60.4259
11.8289	60.427
11.8454	60.5266
11.8627	60.6602
11.879	60.6499
11.8963	60.6705
11.9125	60.7972
11.9301	60.8618
11.9464	60.7756
11.9637	60.8713
11.9801	60.9733
11.9974	61.1195
12.0137	61.0847
12.031	61.1904
12.0473	61.1706
12.0645	61.1812
12.0806	61.2418
12.0979	61.3589
12.1143	61.3733
12.1317	61.4759
12.1481	61.4993
12.1652	61.6411
12.1815	61.6266
12.1989	61.7181
12.2151	61.6638
12.2325	61.6737
12.2488	61.8403
12.2661	61.8431
12.2824	61.908
12.2998	61.9895
12.3163	61.9951
12.3336	62.0881
12.3498	62.0972
12.3675	62.2338
12.3837	62.1805
12.401	62.3272
12.4173	62.3104
12.4345	62.1975
12.4522	62.398
12.4696	62.6157
12.486	62.4332
12.5033	62.5695
12.5199	62.5117
12.5373	62.6539
12.5535	62.7681
12.5707	62.7302
12.587	62.7983
12.6043	62.9318
12.6205	62.8931
12.6377	63.0494
12.6539	63.0799
12.6711	63.1869
12.6875	63.1072
12.7047	63.1427
12.7212	63.2765
12.7384	63.164
12.7549	63.2382
12.7725	63.4134
12.7889	63.3953
12.8064	63.4644
12.8225	63.5556
12.8398	63.623
12.8561	63.6462
12.8736	63.6097
12.8898	63.7164
12.9072	63.7971
12.9236	63.7633
12.9411	63.8881
12.9573	63.8983
12.9745	63.9658
12.991	63.9144
13.0085	63.8989
13.0248	64.1617
13.0419	64.1424
13.0584	64.2341
13.0758	64.2713
13.0922	64.3395
13.1097	64.3001
13.126	64.356
13.1434	64.5818
13.1594	64.4465
13.1766	64.5184
13.1928	64.6123
13.2101	64.6232
13.2262	64.7503
13.2436	64.7703
13.2598	64.6973
13.2769	64.7741
13.2934	64.954
13.3107	64.9265
13.3271	65.0636
13.3445	64.9601
13.361	65.0939
13.3783	65.2226
13.3948	65.1936
13.4122	65.2103
13.4299	65.2601
13.4471	65.2646
13.4636	65.4066
13.4812	65.4686
13.4977	65.5268
13.5152	65.51
13.5317	65.6585
13.549	65.6564
13.5654	65.5819
13.5831	65.832
13.5995	65.784
13.617	65.8684
13.6336	65.8868
13.6509	65.9322
13.6672	66.0319
13.6847	66.0942
13.7012	66.05
13.7187	66.1617
13.7351	66.2676
13.7524	66.2366
13.7689	66.4493
13.7864	66.4844
13.8027	66.4369
13.8202	66.5299
13.8367	66.6343
13.854	66.5532
13.8709	66.7342
13.8884	66.7483
13.9047	66.8693
13.9222	66.8801
13.9388	66.8268
13.9563	66.9595
13.9728	67.0128
13.9903	67.0453
14.0067	67.1977
14.024	67.1243
14.0402	67.1986
14.0578	67.2811
14.0747	67.3313
14.0921	67.4392
14.1084	67.3943
14.1258	67.362
14.1423	67.5209
14.1599	67.5559
14.1765	67.5889
14.1937	67.7187
14.2101	67.8035
14.2274	67.8176
14.2439	67.9263
14.2615	67.8353
14.2777	67.9584
14.2952	68.0366
14.3115	68.0767
14.329	68.1707
14.3455	68.2345
14.3629	68.2681
14.3795	68.2712
14.3971	68.355
14.4134	68.3628
14.4305	68.5074
14.4466	68.5491
14.4639	68.6764
14.4801	68.6372
14.4975	68.6685
14.5139	68.8939
14.5312	68.7635
14.5474	68.89
14.5646	68.8697
14.5808	68.9385
14.5986	68.9783
14.6147	69.0409
14.6321	69.1501
14.6485	69.1735
14.6657	69.1706
14.6822	69.2944
14.6994	69.3902
14.7159	69.4754
14.7333	69.5217
14.7495	69.5244
14.7668	69.5233
14.783	69.7811
14.8011	69.7731
14.8174	69.7771
14.8346	69.898
14.8508	69.9522
14.8682	70.0145
14.8847	70.0249
14.9019	70.0267
14.9182	70.1596
14.9356	70.2766
14.9519	70.3498
14.969	70.2987
14.9852	70.3862
15.0023	70.5187
15.0188	70.6098
15.0363	70.6008
15.0526	70.5691
15.0698	70.7287
15.0862	70.7984
15.1036	70.7578
15.12	70.971
15.1372	71
15.1534	71.044
15.1705	71.0833
15.187	71.2164
15.2042	71.0496
15.2206	71.1598
15.2377	71.3983
15.2538	71.347
15.2713	71.4667
15.2876	71.5335
15.305	71.5675
15.3213	71.6299
15.3385	71.7168
15.3547	71.7036
15.3722	71.8254
15.3884	71.813
15.4058	71.9706
15.4221	72.116
15.4394	72.079
15.4556	72.1883
15.4731	72.2373
15.4894	72.249
15.5067	72.332
15.5229	72.4911
15.5402	72.4824
15.5566	72.5668
15.5738	72.5375
15.5902	72.701
15.6073	72.83
15.6236	72.8301
15.641	73.0738
15.6572	72.9943
15.6745	73.1632
15.6909	73.2548
15.7083	73.368
15.7246	73.3669
15.7419	73.4518
15.7581	73.5262
15.7754	73.4825
15.7918	73.6197
15.8094	73.6677
15.8258	73.8078
15.8436	73.8926
15.8602	73.9213
15.8778	73.9651
15.8944	74.055
15.9119	74.1982
15.9282	74.2568
15.9456	74.2099
15.9619	74.3718
15.9793	74.4445
15.9955	74.4781
16.0131	74.537
16.0297	74.5972
16.0471	74.7061
16.0634	74.6876
16.0808	74.7673
16.0972	74.8712
16.1146	74.9343
16.1311	75.0727
16.1485	74.9389
16.1648	74.8615
16.1822	74.9712
16.1986	74.9382
16.2161	75.1653
16.2326	74.9911
16.2498	74.8169
16.2665	74.9276
16.2846	74.9387
16.3014	74.9526
16.319	74.9288
16.3358	75.0888
16.3534	75.0767
16.3703	74.9123
16.3874	75.0447
16.4036	75.0786
16.4208	75.3345
16.437	75.1528
16.4547	74.8383
16.471	75.272
16.4886	75.052
16.5052	75.4237
16.5228	74.9696
16.5392	75.5
16.5571	75.178
16.5737	75.1285
16.5918	75.2478
16.6083	75.3927
16.6257	75.5606
16.6427	75.3039
16.6611	75.484
16.6776	75.1502
16.696	75.6165
16.7127	75.3148
16.7301	75.7301
16.7468	75.4418
16.7642	75.8402
16.7809	75.4679
16.7984	75.5721
16.8149	75.5938
16.8328	75.6688
16.8493	75.7346
16.8671	75.8395
16.8838	75.6966
16.9017	75.7779
16.9184	75.928
16.9366	75.9878
16.9534	75.9676
16.9709	76.0655
16.9875	76.0681
17.0049	75.9162
17.0217	76.0028
17.0386	76.0648
17.055	75.9805
17.0729	76.2787
17.0898	76.1813
17.1078	76.2483
17.1245	76.2359
17.1428	76.3127
17.1594	76.2975
17.1769	76.4423
17.1934	76.4105
17.2114	76.5146
17.2285	76.5533
17.2463	76.5203
17.28	37.0877
17.2965	37.2308
17.3138	37.1451
17.3305	37.242
17.3478	37.273
17.3647	37.3788
17.3825	37.4379
17.3993	37.3147
17.4168	37.2649
17.4334	37.2962
17.4506	37.3227
17.4676	37.336
17.4855	37.3865
17.5022	37.3981
17.52	37.3447
17.5368	37.4147
17.5543	37.4802
17.5716	37.3307
17.5893	37.4997
17.6059	37.5102
17.6239	37.6153
17.6405	37.6066
17.658	37.6016
17.6744	37.6746
17.6918	37.6738
17.7085	37.6947
17.726	37.7251
17.7423	37.6418
17.76	37.7523
17.7764	37.7068
17.7941	37.7379
17.8106	37.8587
17.8283	37.8245
17.8448	37.8136
17.8622	38.0535
17.8787	37.821
17.8964	37.8399
17.9128	37.8597
17.93	37.9016
17.9465	37.9503
17.9642	37.9291
17.9806	38.0215
17.998	37.99
18.0146	38.0229
18.0322	37.9363
18.0488	38.035
18.0663	38.0663
18.0828	38.1399
18.1003	38.1277
18.117	38.2396
18.1343	38.1233
18.1507	38.1957
18.1679	38.2165
18.1842	38.2275
18.2016	38.3409
18.2179	38.3087
18.2351	38.3737
18.2521	38.3599
18.2695	38.2235
18.286	38.2681
18.3035	38.4161
18.3197	38.3932
18.3371	38.4405
18.3534	38.3687
18.3708	38.574
18.3871	38.5489
18.4047	38.5257
18.4212	38.5346
18.4387	38.5933
18.4552	38.5878
18.4727	38.4727
18.4892	38.635
18.5065	38.632
18.5232	38.6871
18.5408	38.6914
18.5573	38.5942
18.5747	38.7357
18.5913	38.8311
18.6089	38.7326
18.6253	38.654
18.6426	38.7714
18.6592	38.8863
18.6764	38.7202
18.6929	38.9976
18.7103	38.9437
18.7267	38.9302
18.744	38.9702
18.7607	39.0334
18.7783	38.9661
18.7948	38.9501
18.8123	39.0374
18.8286	39.0559
18.846	39.1151
18.8622	39.0878
18.8794	39.1319
18.8957	39.0355
18.9133	39.1172
18.9298	39.2504
18.9473	39.205
18.9637	39.1882
18.9812	39.2363
18.9978	39.343
19.0153	39.4071
19.0317	39.3582
19.0491	39.2996
19.0655	39.4413
19.083	39.3942
19.0994	39.4463
19.1167	39.5466
19.1332	39.6051
19.1506	39.6969
19.167	39.587
19.1842	39.6386
19.2006	39.7861
19.218	39.7203
19.2344	39.7309
19.2519	39.7623
19.2684	39.7363
19.2858	39.816
19.3022	39.7472
19.3195	39.8128
19.336	39.8207
19.3535	39.8613
19.37	39.8667
19.3873	39.9976
19.4035	39.938
19.4209	40.0039
19.4372	40.1446
19.455	40.0633
19.4714	39.9798
19.4891	40.113
19.5055	40.1162
19.523	40.2365
19.5395	40.2029
19.5566	40.2141
19.573	40.1417
19.5904	40.2819
19.6066	40.3285
19.6236	40.2774
19.64	40.3761
19.6574	40.4153
19.6736	40.4175
19.691	40.5391
19.7074	40.5299
19.7247	40.4942
19.7412	40.4911
19.7586	40.4864
19.7748	40.7099
19.7919	40.5618
19.8082	40.6205
19.8255	40.6788
19.8418	40.6406
19.8589	40.7966
19.8753	40.6958
19.8924	40.7511
19.9088	40.7285
19.926	40.7882
19.9422	40.8238
19.9598	40.9158
19.9762	40.8554
19.9936	40.9218
20.01	40.9194
20.0274	40.9343
20.0436	40.9948
20.0608	41.0373
20.0772	41.1495
20.0943	41.1201
20.1106	41.1482
20.1278	41.2234
20.1442	41.1893
20.1616	41.1658
20.1781	41.2413
20.1954	41.325
20.2119	41.279
20.2294	41.3574
20.2459	41.3231
20.2636	41.4042
20.2798	41.472
20.2971	41.4255
20.3135	41.5949
20.3308	41.4964
20.3473	41.4939
20.3647	41.7071
20.3811	41.6625
20.3983	41.7156
20.4147	41.6023
20.4322	41.6536
20.4485	41.8058
20.4658	41.745
20.4822	41.8289
20.4995	41.9138
20.5158	41.9373
20.5331	42.0134
20.5494	41.9101
20.567	41.922
20.5833	42.0733
20.6008	42.1213
20.6173	42.0213
20.6345	42.0913
20.6508	42.2746
20.6681	42.1388
20.6843	42.1925
20.7016	42.2442
20.7179	42.2895
20.7353	42.2753
20.7517	42.3004
20.769	42.4273
20.7855	42.3898
20.8027	42.3809
20.8192	42.3697
20.8365	42.4715
20.8528	42.4893
20.8702	42.5257
20.8866	42.5266
20.9042	42.6121
20.9206	42.6454
20.938	42.6866
20.9545	42.7543
20.9721	42.7115
20.9886	42.746
21.0059	42.7304
21.022	42.81
21.0393	42.9068
21.0558	42.9806
21.073	43.0633
21.0894	43.0239
21.107	43.166
21.1232	43.1196
21.141	43.09
21.1574	43.2382
21.1747	43.132
21.191	43.1519
21.2084	43.2398
21.2247	43.173
21.2419	43.3341
21.2584	43.3454
21.2757	43.4743
21.292	43.5094
21.3092	43.4363
21.3257	43.329
21.3429	43.6088
21.3591	43.4116
21.3766	43.552
21.3931	43.6
21.4103	43.6032
21.4265	43.6611
21.4436	43.6185
21.4599	43.7219
21.4772	43.6739
21.4935	43.7432
21.5108	43.774
21.5271	43.8349
21.5443	43.9121
21.5606	43.8505
21.5781	43.9526
21.5943	43.9105
21.6115	43.995
21.6279	44.1159
21.645	44.0857
21.6611	44.1125
21.6784	44.1234
21.6947	44.1525
21.7121	44.2677
21.7286	44.2215
21.746	44.3405
21.7625	44.376
21.7798	44.2604
21.7963	44.4034
21.8139	44.5083
21.8303	44.4376
21.8475	44.5636
21.8637	44.5834
21.881	44.6173
21.8973	44.5915
21.9145	44.6834
21.9308	44.7679
21.9483	44.7325
21.9646	44.7999
21.9819	44.9189
21.9982	44.9733
22.0154	44.9694
22.0318	44.9395
22.049	44.9513
22.0653	45.0086
22.0826	45.1149
22.0989	45.2086
22.116	45.2119
22.1324	45.173
22.1496	45.1836
22.1658	45.2885
22.183	45.2754
22.1993	45.4058
22.2163	45.3297
22.2327	45.3103
22.2501	45.4828
22.2667	45.525
22.2838	45.5453
22.3	45.6165
22.3175	45.6125
22.3339	45.6455
22.351	45.7767
22.3674	45.7562
22.3845	45.8024
22.4008	45.8183
22.418	45.9323
22.4341	45.9034
22.4513	45.9469
22.4675	46.0842
22.4848	45.9197
22.5011	46.0433
22.5182	46.1306
22.5344	46.0827
22.5517	46.2504
22.568	46.2274
22.5852	46.2914
22.6018	46.2528
22.6191	46.2446
22.6355	46.38
22.6527	46.3913
22.669	46.4701
22.6864	46.4749
22.7027	46.5449
22.72	46.5852
22.7364	46.6478
22.7537	46.6353
22.7701	46.7088
22.7873	46.8656
22.8036	46.9089
22.8209	46.9611
22.8373	46.9421
22.8545	46.9884
22.8708	47.0402
22.8879	47.0968
22.9043	47.0333
22.9214	47.1459
22.9376	47.1611
22.9551	47.0838
22.9713	47.1916
22.9887	47.2569
23.005	47.2909
23.0223	47.2263
23.0385	47.3137
23.0558	47.3921
23.0722	47.6332
23.0893	47.486
23.1054	47.5787
23.1227	47.6736
23.1389	47.7564
23.1564	47.7008
23.1728	47.7015
23.1902	47.7428
23.2064	47.7098
23.2236	47.8715
23.2399	47.8862
23.2572	48.0044
23.2735	48.0076
23.2906	48.0411
23.3067	47.9706
23.324	48.1205
23.3402	48.1574
23.3574	48.1205
23.3738	48.3438
23.391	48.1827
23.4073	48.3784
23.4244	48.3603
23.4407	48.4273
23.4579	48.4999
23.4742	48.5241
23.4915	48.6001
23.5076	48.6424
23.525	48.6311
23.5414	48.6855
23.5591	48.6961
23.5753	48.7704
23.5926	48.8509
23.6087	48.7833
23.6258	49.0024
23.6421	48.9251
23.6591	49.0362
23.6755	48.9954
23.6926	49.1995
23.7087	49.0365
23.726	49.1872
23.7423	49.2635
23.7595	49.2675
23.7756	49.4238
23.7931	49.4042
23.8093	49.3191
23.8266	49.3584
23.8429	49.468
23.8604	49.6508
23.8766	49.7005
23.8938	49.6905
23.9103	49.6691
23.9276	49.792
23.9437	49.8423
23.9608	49.8845
23.977	49.7825
23.9942	49.9594
24.0105	49.8648
24.0278	50.1388
24.0441	50.0835
24.0615	50.0415
24.0778	50.2261
24.095	50.2192
24.1114	50.185
24.1284	50.3022
24.1447	50.4116
24.162	50.3923
24.1781	50.4877
24.1955	50.5014
24.2116	50.567
24.2288	50.6303
24.2449	50.4857
24.2623	50.7547
24.2785	50.6935
24.2956	50.718
24.3119	50.8263
24.3291	50.7708
24.3453	50.8722
24.3625	50.9434
24.3788	51.0929
24.3961	50.9436
24.4123	51.0822
24.4294	51.2201
24.4456	51.1939
24.4628	51.2816
24.479	51.3494
24.4961	51.3709
24.5124	51.3691
24.5297	51.5255
24.546	51.4903
24.5631	51.5374
24.5793	51.6015
24.5968	51.5444
24.613	51.7591
24.63	51.8493
24.6464	51.8196
24.6635	51.7708
24.6797	51.9598
24.697	51.9606
24.7131	52.1493
24.7304	52.048
24.7466	52.0312
24.7636	52.1949
24.7799	52.3533
24.7971	52.271
24.8132	52.2929
24.8303	52.4513
24.8464	52.3211
24.8635	52.5709
24.8796	52.5628
24.8969	52.6095
24.9132	52.7671
24.9303	52.7439
24.9466	52.687
24.9637	52.845
24.9798	52.7899
24.997	52.8975
25.0132	52.9631
25.0304	53.0924
25.0465	53.1002
25.0639	53.0709
25.08	53.2675
25.0974	53.1799
25.1137	53.3159
25.1307	53.4214
25.1471	53.4035
25.1642	53.4404
25.1803	53.5697
25.1975	53.5047
25.2139	53.5943
25.2311	53.5795
25.2472	53.6478
25.2644	53.6484
25.2806	53.7754
25.2977	53.7885
25.3139	53.8485
25.3311	53.9821
25.3471	53.9931
25.3641	54.082
25.3801	54.0341
25.3975	54.1751
25.4136	54.1684
25.4308	54.1551
25.4471	54.1926
25.4642	54.2887
25.4803	54.3647
25.4974	54.3652
25.514	54.4954
25.5313	54.5359
25.5475	54.4863
25.5646	54.7091
25.5809	54.793
25.598	54.8606
25.6141	54.793
25.6312	54.8175
25.6474	54.9065
25.6646	55.0532
25.6807	54.8772
25.6978	54.9717
25.7139	55.1414
25.7309	55.2514
25.7472	55.1874
25.7646	55.2043
25.7808	55.3575
25.7979	55.3965
25.8142	55.5374
25.8312	55.496
25.8474	55.639
25.8646	55.5867
25.8807	55.7453
25.8979	55.7285
25.9141	55.7949
25.9311	55.8047
25.9474	55.8318
25.9647	55.8561
25.981	55.9499
25.9983	55.9616
26.0144	56.0878
26.0314	56.0059
26.0475	56.1519
26.0647	56.3305
26.0808	56.1911
26.0977	56.3365
26.1139	56.3646
26.1308	56.4012
26.147	56.4362
26.1642	56.4928
26.1805	56.6
26.1977	56.627
26.2138	56.6816
26.2311	56.6877
26.2472	56.7644
26.2643	56.7042
26.2805	56.9561
26.298	56.9859
26.3142	56.9417
26.3313	56.9696
26.3474	57.1399
26.3646	57.1352
26.3808	57.233
26.398	57.2982
26.4142	57.3405
26.4315	57.2585
26.4477	57.2717
26.4648	57.4883
26.4812	57.517
26.4983	57.5636
26.5146	57.6428
26.5317	57.9021
26.5478	57.7933
26.5647	57.7998
26.5808	57.794
26.5979	57.9142
26.614	57.9019
26.631	58.061
26.6473	58.1178
26.6644	58.1485
26.6806	58.1469
26.6978	58.1669
26.7139	58.1993
26.7312	58.3127
26.7472	58.545
26.7644	58.4237
26.7808	58.6043
26.7979	58.5569
26.8141	58.5071
26.8313	58.6081
26.8476	58.7082
26.8647	58.5738
26.8809	58.8964
26.8982	58.8623
26.9144	59.0717
26.9315	58.9711
26.9475	59.0992
26.9648	59.1036
26.9812	59.2223
26.9985	59.0455
27.0149	59.1879
27.0319	59.2724
27.048	59.3044
27.0655	59.3451
27.0815	59.4615
27.0989	59.6005
27.1151	59.4937
27.1322	59.5846
27.1484	59.8136
27.1658	59.6244
27.1821	59.8152
27.1991	59.8498
27.2152	59.8139
27.2325	59.9977
27.2489	59.861
27.2659	60.0628
27.2822	60.0245
27.2992	60.1384
27.3151	60.2838
27.3323	60.2639
27.3483	60.3225
27.3655	60.343
27.3816	60.4128
27.3988	60.4715
27.4152	60.5211
27.4323	60.5547
27.4483	60.7009
27.4656	60.7184
27.4818	60.7972
27.4989	60.6583
27.5153	60.8067
27.5326	60.944
27.5488	61.0271
27.5659	61.0164
27.5822	61.0725
27.5994	61.1035
27.6155	61.2218
27.6326	61.2806
27.6489	61.35
27.6661	61.3051
27.6821	61.4263
27.699	61.4528
27.7151	61.4408
27.7323	61.621
27.7486	61.6809
27.7658	61.6788
27.7819	61.7411
27.7993	61.7899
27.8154	61.9113
27.8327	61.8036
27.8489	61.995
27.8656	62.0416
27.8817	62.1377
27.8989	62.0425
27.915	62.2039
27.9325	62.2455
27.9487	62.2695
27.9658	62.3509
27.9823	62.3308
27.9996	62.4657
28.0157	62.5425
28.0331	62.5775
28.0493	62.6487
28.0663	62.6491
28.0826	62.6631
28.1	62.7135
28.1161	62.8346
28.1333	62.866
28.1492	62.9523
28.1667	62.9923
28.183	63.0732
28.2003	63.0868
28.2164	63.0976
28.2338	63.2631
28.2501	63.2332
28.2673	63.328
28.2835	63.2659
28.3007	63.3019
28.3168	63.5156
28.334	63.3799
28.3499	63.5559
28.3671	63.6441
28.3833	63.5292
28.4004	63.7046
28.4165	63.6952
28.4338	63.765
28.4499	63.7891
28.4671	63.931
28.4834	63.954
28.5005	63.9849
28.5167	64.0361
28.5338	64.1368
28.5499	64.1893
28.5671	64.0782
28.5832	64.1716
28.6005	64.2332
28.6165	64.2701
28.6337	64.3275
28.6501	64.4
28.6672	64.5194
28.6834	64.5383
28.7004	64.536
28.7165	64.683
28.7338	64.6103
28.75	64.7279
28.7672	64.8005
28.7833	64.7693
28.8004	64.8406
28.8166	64.9081
28.8338	65.0116
28.85	65.0571
28.867	65.0425
28.8831	65.1254
28.9	65.2979
28.916	65.2164
28.9333	65.3394
28.9496	65.3401
28.9669	65.4094
28.9828	65.4237
28.9999	65.4433
29.0161	65.5044
29.0333	65.6296
29.0494	65.6534
29.0665	65.7697
29.0826	65.7624
29.0997	65.809
29.1158	65.9261
29.133	65.8281
29.1492	65.9772
29.1664	65.9697
29.1829	66.1277
29.2002	66.0625
29.2163	66.1312
29.2333	66.2631
29.2494	66.169
29.2666	66.2762
29.2826	66.2835
29.2996	66.3818
29.3156	66.4254
29.3327	66.508
29.3488	66.5622
29.3659	66.5941
29.3821	66.7227
29.3993	66.7085
29.4155	66.7314
29.4326	66.7298
29.449	66.8694
29.4661	66.8219
29.4822	66.8824
29.4992	66.9602
29.5152	67.0025
29.5324	67.2631
29.5486	67.2727
29.5656	67.2237
29.5818	67.3344
29.5991	67.2543
29.6151	67.4028
29.6322	67.3302
29.6484	67.4241
29.6656	67.524
29.6815	67.5945
29.6988	67.7112
29.7151	67.7128
29.732	67.6897
29.7652	67.9556
29.7813	68.0564
29.7988	67.9712
29.8152	68.0339
29.8323	68.1549
29.8483	68.1639
29.8656	68.1249
29.8816	68.2431
29.8988	68.2774
29.9148	68.3178
29.932	68.4041
29.9482	68.4789
29.9652	68.4554
29.9813	68.5445
29.9982	68.5108
30.0142	68.7222
30.0314	68.8147
30.0476	68.7503
30.0647	68.7733
30.0806	68.9501
30.0977	68.8983
30.1139	69.0034
30.1311	69.1029
30.1471	69.2
30.1642	69.2878
30.1802	69.25
30.1972	69.2192
30.2131	69.2857
30.2304	69.4724
30.2466	69.4501
30.2639	69.5451
30.2798	69.6699
30.2969	69.6208
30.3129	69.6945
30.3299	69.7481
30.3461	69.7977
30.3631	69.8654
30.3794	69.9381
30.3965	70.0396
30.4126	70.0062
30.4299	70.0173
30.4459	70.1132
30.463	70.2209
30.4791	70.2039
30.4963	70.3194
30.5124	70.4091
30.5294	70.4224
30.5454	70.5278
30.5625	70.5462
30.5787	70.5648
30.5956	70.7928
30.6117	70.759
30.6289	70.8642
30.6452	70.8346
30.6623	71.0549
30.6786	70.9601
30.6956	71.1109
30.7117	71.2431
30.729	71.2285
30.7449	71.2222
30.762	71.2422
30.7783	71.264
30.7954	71.4165
30.8114	71.5382
30.8286	71.4972
30.8447	71.5594
30.862	71.7125
30.8781	71.6931
30.8953	71.7533
30.9113	71.818
30.9285	71.8886
30.9446	71.965
30.9616	71.884
30.9777	72.1046
30.9945	72.0664
31.0108	72.1987
31.0281	72.16
31.0441	72.2904
31.0612	72.3484
31.0772	72.4054
31.0944	72.5153
31.1104	72.5981
31.1278	72.6252
31.1439	72.7852
31.161	72.679
31.1771	72.7984
31.1943	72.7936
31.2106	72.8521
31.2278	72.9377
31.2438	73.0038
31.2611	73.009
31.2772	73.041
31.2945	73.1559
31.3107	73.1003
31.3279	73.216
31.3439	73.3763
31.3612	73.4476
31.3771	73.3937
31.3942	73.5042
31.4106	73.5541
31.4277	73.6917
31.4438	73.6449
31.461	73.7371
31.4771	73.7686
31.4942	73.916
31.5102	73.9919
31.5272	74.0655
31.5434	74.0582
31.5606	74.139
31.5769	74.2203
31.594	74.2418
31.6101	74.3049
31.6272	74.4583
31.6436	74.3005
31.6606	74.5651
31.6767	74.5767
31.6939	74.6082
31.7101	74.7404
31.7273	74.7073
31.7433	74.8281
31.7605	74.8535
31.7766	74.8687
31.7939	74.9969
31.8101	75.1406
31.8273	75.085
31.8436	75.1184
31.8609	75.267
31.877	75.2049
31.8942	75.3076
31.9101	75.4544
31.9274	75.5303
31.9434	75.4599
31.9606	75.5616
31.9765	75.593
31.9936	75.7078
32.0096	75.648
32.0266	75.7104
32.043	75.7828
32.0601	75.844
32.0761	76.0125
32.0931	76.1297
32.1093	75.9456
32.1264	76.1654
32.1426	76.2923
32.16	76.2788
32.1761	76.2697
32.1933	76.3903
32.2093	76.3408
32.2266	76.5228
32.2426	76.5563
32.26	76.7188
32.276	76.8644
32.2934	76.8397
32.3098	76.9462
32.3272	76.9377
32.3434	77.1718
32.3606	77.1994
32.3767	77.2766
32.394	77.2618
32.4101	77.3141
32.4276	77.4384
32.4437	77.5645
32.4611	77.5044
32.4772	77.5276
32.4946	77.5122
32.511	77.5524
32.5284	77.5456
32.5448	77.4446
32.5622	77.3182
32.5786	77.2041
32.5958	77.3689
32.6116	77.4005
32.6289	77.5446
32.6448	77.3373
32.662	77.4918
32.6782	77.6094
32.6952	77.4072
32.7113	77.505
32.728	77.2925
32.7447	77.5544
32.7622	77.1261
32.7784	77.5162
32.7961	77.8496
32.8123	77.5051
32.8296	77.448
32.8458	77.4887
32.8635	77.604
32.8796	77.6629
32.8964	77.8407
32.9128	77.8914
32.9299	77.9225
32.9461	77.6651
32.9634	77.6632
32.9792	77.9532
33.012	77.7229
33.0293	77.8735
33.0452	77.7934
33.0621	77.9777
33.0788	77.7316
33.0964	77.8547
33.1126	77.8841
33.13	78.006
33.1462	78.0766
33.1969	41.4952
33.2122	41.5112
33.2295	41.5473
33.2459	41.5964
33.2633	41.4808
33.2796	41.5721
33.2972	41.7314
33.3134	41.8492
33.3309	41.5263
33.3471	41.6459
33.3643	41.6237
33.3808	41.6474
33.3982	41.7111
33.4148	41.5731
33.432	41.7555
33.4484	41.8625
33.4655	41.8086
33.4818	41.7631
33.4989	41.854
33.515	41.7414
33.5322	41.9166
33.5483	41.8097
33.5655	41.8605
33.5816	41.8665
33.5991	41.8533
33.6152	41.9976
33.6321	42.0824
33.6484	41.9094
33.6654	42.1026
33.6816	41.9647
[truncated: 16,051 more rows]

## Sheet: 01-10-2019_L
Time (h)	Buoyant mass (pg)		Mitosis #	Start time (h)
0.00561	77.1751		1	0.94229
0.02249	77.0998		2	11.2399
0.04147	77.2709		3	20.4798
0.05955	77.3142		4	29.2735
0.07877	77.3737		5	38.5295
0.09679	77.5029		6	47.6466
0.11583	77.6984		7	56.5913
0.13392	77.9878		8	64.5845
0.15302	77.793		9	74.6147
0.17089	77.8842		10	83.958
0.19	78.255		11	95.2245
0.20811	78.3419		12	108.364
0.2272	78.4335		13	118.777
0.2453	78.5938
0.26447	78.9463
0.28251	78.8951
0.30169	79.1141
0.31954	78.9901
0.33911	79.3639
0.35706	79.4728
0.37639	79.7074
0.39436	79.6594
0.41399	79.8289
0.43192	79.9544
0.45149	80.216
0.46953	80.255
0.48937	80.3935
0.50729	80.4585
0.5271	80.7027
0.54505	80.7297
0.56486	81.0571
0.58278	81.1536
0.60264	81.3216
0.62057	81.3933
0.64029	81.635
0.65815	81.9099
0.67798	81.8269
0.69589	81.9557
0.71565	82.1663
0.73347	82.364
0.75341	82.7552
0.77128	82.4791
0.79116	82.9213
0.80895	82.7495
0.82913	83.1908
0.84692	83.1105
0.86669	83.4243
0.88457	83.3632
0.90463	83.7433
0.92228	83.4415
0.94229	83.7592
0.96051	83.4991
0.9803	83.4478
0.99837	83.4885
1.01836	83.6856
1.03613	83.4627
1.05586	83.4476
1.07376	83.4409
1.09412	83.6787
1.11177	83.659
1.13183	83.8331
1.15002	83.7206
1.17001	83.7987
1.1876	84.0054
1.20824	84.0781
1.22581	83.9049
1.24545	84.0291
1.2631	84.2965
1.28336	84.2209
1.30117	84.4409
1.32133	84.8876
1.33934	84.5132
1.35909	84.4557
1.3769	84.1324
1.39696	84.6856
1.41477	84.5987
1.43437	85.0052
1.47214	44.3965
1.49004	44.4371
1.51105	44.4466
1.52908	44.4664
1.54964	44.646
1.56803	44.7119
1.58818	44.706
1.6063	44.799
1.62735	44.8874
1.64552	44.8791
1.6664	44.8383
1.68458	44.8064
1.70508	45.1962
1.72336	45.0448
1.74355	45.3951
1.76183	45.0032
1.78231	45.265
1.80032	45.2216
1.8208	45.1439
1.83897	45.216
1.85952	45.4291
1.8776	45.5173
1.89794	45.7127
1.91585	45.5884
1.93602	45.4813
1.95384	45.6538
1.9741	45.7736
1.99216	45.9457
2.01256	46.21
2.03052	45.7625
2.05185	45.9826
2.07001	45.9827
2.09039	46.1245
2.10872	46.1544
2.12952	46.3454
2.16803	46.3913
2.18606	46.3864
2.20636	46.4381
2.22444	46.3206
2.24463	46.6365
2.26262	46.7329
2.2828	46.7537
2.30095	46.6884
2.32121	46.7942
2.33943	46.8725
2.35974	46.9138
2.37719	47.0398
2.39751	47.1007
2.4159	47.19
2.43648	47.1591
2.45475	47.1414
2.47545	47.419
2.49361	47.2475
2.51317	47.5593
2.53129	47.3403
2.5511	47.6868
2.56926	47.6035
2.5895	47.6909
2.6076	47.7848
2.62772	47.6632
2.64589	47.67
2.66701	48.0668
2.68522	47.9696
2.70546	48.1884
2.72392	48.0637
2.7442	48.1711
2.7623	48.1681
2.78245	48.2172
2.80058	48.1518
2.82072	48.4175
2.8388	48.3412
2.85869	48.2814
2.87666	48.481
2.89675	48.6628
2.91484	48.6496
2.93512	48.8078
2.95313	48.6041
2.97344	48.8102
2.99146	48.9086
3.01174	49.186
3.02978	49.1633
3.05004	49.2774
3.06791	49.053
3.08779	49.3403
3.10577	49.1626
3.12607	49.479
3.14421	49.4885
3.16448	49.5267
3.18254	49.6563
3.20271	49.4969
3.22079	49.7058
3.24121	49.8271
3.25926	49.8165
3.27926	50.064
3.2971	49.855
3.31731	50.0824
3.33528	50.1081
3.35556	50.2145
3.37356	50.1573
3.39356	50.2227
3.41145	50.2914
3.43159	50.5427
3.44964	50.3462
3.46975	50.6401
3.48761	50.7137
3.5079	50.7881
3.52593	50.796
3.54605	50.9469
3.56397	50.9425
3.58415	51.0563
3.60203	51.1584
3.62196	51.4106
3.63973	51.0513
3.65989	51.3738
3.67771	51.2701
3.69769	51.3466
3.71524	51.5467
3.73539	51.5858
3.7533	51.7558
3.77314	51.7241
3.79096	51.9219
3.81107	51.9984
3.82902	51.9076
3.84902	52.1566
3.86663	51.8395
3.88669	52.3202
3.90446	52.2371
3.92446	52.3729
3.94241	52.2795
3.96253	52.664
3.98051	52.6428
4.00075	52.4435
4.01858	52.9665
4.03853	52.8451
4.05652	52.8283
4.07668	53.0593
4.095	53.0934
4.11504	53.0595
4.13298	53.0517
4.15294	53.3051
4.17072	53.1335
4.19138	53.3937
4.20939	53.4037
4.22983	53.542
4.24769	53.7697
4.26812	53.8348
4.28623	53.7833
4.3062	53.8394
4.32405	53.9815
4.3444	54.099
4.36228	54.0526
4.3824	54.2879
4.4002	54.2329
4.42033	54.4307
4.43801	54.4512
4.45795	54.5854
4.4758	54.5705
4.49589	54.6726
4.51369	54.7356
4.534	54.9256
4.5519	54.7977
4.5724	55.001
4.59019	54.8755
4.61052	55.0306
4.62834	54.916
4.64844	55.3897
4.6661	55.3676
4.68609	55.4375
4.70394	55.6088
4.72388	55.6739
4.74153	55.6576
4.76176	55.8079
4.7795	55.8368
4.79954	56.0401
4.81725	56.0319
4.83735	56.2654
4.85516	56.0025
4.8753	56.2948
4.89303	56.2747
4.91314	56.4467
4.9309	56.3845
4.95115	56.7166
4.96873	56.688
4.98896	56.7879
5.00665	56.8386
5.02551	56.804
5.04317	57.0111
5.06341	57.0154
5.08089	57.0486
5.10108	57.2363
5.11872	57.3433
5.13859	57.32
5.15642	57.4794
5.17642	57.5054
5.19402	57.7607
5.21406	57.8673
5.23169	57.8589
5.2517	58.0352
5.26928	57.8886
5.28909	58.3379
5.30669	58.1341
5.32667	58.573
5.34428	58.4844
5.36417	58.6182
5.38165	58.8346
5.40185	58.7049
5.41956	58.8627
5.4393	58.9992
5.45692	58.9166
5.47696	59.0842
5.49457	59.1643
5.51484	59.4299
5.53237	59.402
5.55287	59.7552
5.57056	59.5502
5.59053	59.7321
5.60815	59.8308
5.62843	59.6412
5.64628	59.9215
5.66639	60.1255
5.6841	60.2032
5.7042	60.2777
5.72179	60.1596
5.74172	60.5808
5.7594	60.5008
5.77969	60.7304
5.79724	60.5252
5.81723	60.9437
5.83492	61.0317
5.85461	61.0228
5.87233	61.0716
5.89221	61.3204
5.90985	61.2949
5.92991	61.4458
5.94763	61.4466
5.96752	61.6823
5.98529	61.6482
6.00516	61.7383
6.02271	61.639
6.04263	61.8874
6.06009	61.8179
6.07999	62.051
6.09757	62.0594
6.11799	62.2864
6.13557	62.1966
6.15511	62.6938
6.1728	62.5956
6.19277	62.669
6.21034	62.6336
6.23034	62.7433
6.24804	63.0893
6.26794	63.0505
6.28538	63.0574
6.30537	63.1988
6.32304	63.2203
6.34258	63.4907
6.36017	63.44
6.3798	63.5807
6.39739	63.626
6.41692	63.8554
6.43454	63.7958
6.4543	64.0126
6.47181	64.0318
6.49135	64.043
6.50891	64.1471
6.52851	64.3924
6.54602	64.4407
6.56585	64.6146
6.58343	64.6479
6.60333	64.7538
6.62075	64.8216
6.64064	65.0275
6.65822	64.95
6.67824	65.3039
6.69566	65.1938
6.71514	65.2546
6.73247	65.3051
6.75231	65.5553
6.76976	65.4632
6.78946	65.9516
6.80693	65.7326
6.82668	65.8512
6.84433	65.9898
6.86393	66.3254
6.88136	66.3239
6.90105	66.4068
6.91844	66.5306
6.93839	66.6564
6.95575	66.7175
6.97582	66.6551
6.99343	66.8797
7.01321	66.965
7.03062	67.1454
7.05037	67.267
7.06779	67.3354
7.08763	67.5353
7.10488	67.5734
7.12451	67.7049
7.14182	67.6335
7.1617	67.8128
7.17895	67.8589
7.19867	68.0951
7.21588	68.1657
7.2356	68.3128
7.25288	68.4248
7.27016	68.6026
7.28741	68.4575
7.30655	68.773
7.32367	68.9206
7.34346	68.9975
7.36064	68.9035
7.38012	69.2251
7.3973	69.2856
7.41698	69.4868
7.43418	69.4861
7.45354	69.496
7.47073	69.5992
7.49029	69.8556
7.50756	69.8737
7.52725	70.2447
7.54445	70.2143
7.56405	70.136
7.58129	70.4431
7.60071	70.4225
7.61791	70.5565
7.63745	70.6177
7.6545	70.7931
7.67415	70.9454
7.6914	70.9341
7.71085	71.1259
7.72824	71.1592
7.74766	71.3318
7.76472	71.2566
7.78426	71.6031
7.80157	71.7916
7.82094	71.8359
7.83801	71.7861
7.85782	71.9852
7.875	71.9588
7.89436	72.3426
7.91173	72.2607
7.9314	72.6444
7.94858	72.5844
7.96835	72.6191
7.98556	72.7393
8.00558	72.93
8.02291	72.879
8.04252	73.1715
8.0596	73.0544
8.07929	73.3335
8.09655	73.2878
8.11627	73.7013
8.13345	73.6588
8.15324	73.8371
8.1705	73.8164
8.19006	73.9891
8.20735	73.9672
8.22672	74.3157
8.24406	74.2087
8.26375	74.454
8.28091	74.4017
8.30065	74.4324
8.3179	74.5822
8.33762	74.7753
8.35475	74.797
8.37439	75.2334
8.39176	74.9326
8.41115	75.3388
8.42856	75.202
8.44799	75.3995
8.4652	75.3323
8.48492	75.6232
8.50205	75.7078
8.52162	75.9802
8.53886	75.7857
8.5593	76.0698
8.57649	76.3123
8.59646	76.2195
8.6135	76.032
8.63368	76.4205
8.65099	76.5459
8.67094	76.7172
8.68819	76.6174
8.708	76.8814
8.72559	76.9749
8.74536	77.189
8.76256	77.1659
8.78248	77.3451
8.7996	77.3162
8.81983	77.5962
8.8371	77.5893
8.85737	77.7225
8.8745	77.7223
8.8943	77.843
8.91149	77.8948
8.93142	78.1728
8.94867	78.331
8.96828	78.6346
8.98541	78.4968
9.00504	78.5284
9.02226	78.8005
9.04274	78.8812
9.05997	78.8472
9.07949	79.0242
9.09676	79.1038
9.11668	79.4576
9.13372	79.2893
9.15384	79.6924
9.17097	79.7771
9.19076	79.9292
9.20798	79.7621
9.2284	80.1332
9.24546	80.0838
9.26474	80.185
9.28182	80.2284
9.30162	80.4871
9.31874	80.5995
9.33811	80.6865
9.35536	80.5882
9.37491	80.9676
9.39205	81.0992
9.41162	81.2121
9.42881	80.9816
9.44841	81.3961
9.46555	81.3885
9.48524	81.6345
9.50244	81.6434
9.52239	82.1834
9.53938	81.7884
9.55875	82.0979
9.57586	82.1354
9.59518	82.4777
9.61231	82.1857
9.63242	82.6224
9.64962	82.5461
9.66914	82.7281
9.68621	82.7712
9.7059	83.0277
9.7231	82.8496
9.74278	83.3126
9.75976	83.3157
9.77944	83.4908
9.79644	83.5696
9.81602	83.7611
9.83297	83.6115
9.85267	83.8597
9.86967	83.8631
9.88907	84.3164
9.90592	84.1453
9.92557	84.5368
9.94247	84.3413
9.96208	84.5806
9.97918	84.607
9.99865	84.9773
10.0156	84.8355
10.0349	85.1133
10.0523	85.2294
10.0714	85.3873
10.0884	85.4124
10.1078	85.7612
10.1248	85.7265
10.1445	86.0084
10.1614	85.8251
10.1814	86.2745
10.1984	86.2738
10.2177	86.3732
10.2346	86.5869
10.254	86.7705
10.2711	86.5858
10.2909	86.9485
10.308	86.878
10.3276	87.0393
10.3448	87.0268
10.3642	87.4073
10.3811	87.4121
10.4004	87.7983
10.4174	87.7195
10.4366	88.1065
10.4537	87.9565
10.4733	88.2028
10.4904	88.1572
10.5098	88.6439
10.5268	88.4204
10.5463	88.684
10.5633	88.6615
10.5826	89.0108
10.5997	88.8403
10.6191	89.2078
10.636	89.2021
10.6552	89.536
10.6723	89.4225
10.6918	89.7504
10.7091	89.6149
10.7285	90.0203
10.7456	89.9364
10.7649	90.3085
10.7819	90.4262
10.8014	90.4501
10.8184	90.6848
10.8382	90.8467
10.8553	90.7581
10.8747	91.0306
10.8916	91.0458
10.9113	91.3328
10.9284	91.3952
10.9479	91.7931
10.9649	91.7166
10.9842	92.0663
11.0013	91.8583
11.021	92.3441
11.0381	92.2133
11.0577	92.6047
11.0748	92.5008
11.0945	92.8807
11.1115	92.6704
11.1303	93.1176
11.1473	92.9713
11.1668	93.393
11.1838	93.1607
11.2032	93.5472
11.2202	93.372
11.2399	93.7478
11.2574	93.5057
11.2771	93.3598
11.2947	93.0605
11.3141	93.705
11.3317	93.3488
11.3513	93.4154
11.3683	93.6467
11.3879	93.5585
11.4047	93.2779
11.4244	93.7014
11.441	93.3756
11.4602	93.7894
11.4776	93.664
11.4973	93.9918
11.5148	93.8107
11.5346	94.1954
11.5521	93.6682
11.5715	93.9856
11.5889	94.1697
11.6091	94.2023
11.6257	94.0968
11.6449	94.4178
11.6621	94.3384
11.6815	94.5223
11.699	94.3183
11.7188	94.6235
11.7362	94.3808
11.7555	94.9982
11.7729	94.7105
11.7926	95.0916
11.8101	94.9338
11.8294	95.4404
11.8463	95.3346
11.8655	95.6248
11.8829	95.3847
11.902	95.7085
11.9391	48.4708
11.9548	48.4206
11.975	48.9095
11.9926	48.7359
12.0127	48.7403
12.0505	48.5865
12.0681	48.7234
12.0883	49.0095
12.1058	48.8599
12.1256	48.861
12.1431	49.0111
12.1633	49.1429
12.1809	49.2294
12.2011	49.2114
12.2183	49.3584
12.2382	49.4249
12.2552	49.3714
12.2753	49.2996
12.2927	49.4429
12.3127	49.7462
12.3298	49.3738
12.3498	49.7439
12.3672	49.6943
12.3868	49.8571
12.4041	49.8318
12.4238	50.0247
12.441	49.9508
12.4607	50.0882
12.478	50.0283
12.4981	49.9903
12.5156	50.1792
12.5356	50.2422
12.5529	50.3524
12.5728	50.4166
12.5901	50.3738
12.6101	50.6607
12.6277	50.7654
12.6478	50.7809
12.6651	50.5985
12.6851	50.7651
12.7025	50.7826
12.7224	50.9563
12.7396	50.9792
12.7597	51.1566
12.777	50.9815
12.7967	51.4034
12.8141	51.2887
12.8339	51.2821
12.8515	51.3038
12.8716	51.6415
12.8887	51.5337
12.9088	51.8632
12.926	51.6173
12.9458	51.8597
12.9631	51.818
12.9834	51.8901
13.0009	51.7968
13.0208	52.1313
13.0382	51.9971
13.058	52.2175
13.0754	52.0711
13.0952	52.3513
13.1124	52.3457
13.1322	52.4566
13.1495	52.4648
13.1691	52.5621
13.1866	52.6124
13.2064	52.9154
13.2238	52.654
13.2438	53.0701
13.2611	53.1226
13.281	53.0494
13.2987	53.1997
13.3185	53.2259
13.3357	53.1822
13.356	53.4958
13.3732	53.3058
13.3915	53.606
13.4088	53.5852
13.4284	53.653
13.4457	53.4989
13.466	53.84
13.4834	53.9327
13.5031	53.9805
13.5204	53.8536
13.5404	54.1352
13.5578	54.1944
13.5778	54.3074
13.595	54.2829
13.6149	54.4478
13.6322	54.4061
13.6524	54.5329
13.6696	54.505
13.6894	54.6368
13.7067	54.5598
13.7266	54.9142
13.7438	54.816
13.764	55.2019
13.7813	54.9397
13.8011	55.2531
13.8183	55.1483
13.8383	55.4006
13.8555	55.3297
13.8753	55.4742
13.8925	55.5986
13.9124	55.4938
13.9297	55.6729
13.9496	55.891
13.9669	55.7771
13.9866	56.0025
14.0038	55.9959
14.0239	56.0593
14.041	55.9915
14.0612	56.2686
14.0785	56.252
14.098	56.4489
14.1152	56.4684
14.1349	56.6923
14.152	56.5616
14.172	56.8649
14.1893	56.8233
14.2092	56.9875
14.2264	56.8772
14.2461	57.3315
14.263	56.9937
14.2826	57.3057
14.2997	57.1426
14.3195	57.4315
14.3365	57.4365
14.3562	57.5559
14.3734	57.5219
14.3933	57.6751
14.4106	57.6949
14.4306	57.9567
14.4479	58.0464
14.4678	58.0441
14.4849	58.2189
14.5048	58.1309
14.5221	58.1971
14.5419	58.3362
14.5591	58.365
14.5786	58.5684
14.5956	58.6771
14.6156	58.842
14.6327	58.6812
14.653	58.9772
14.67	58.8176
14.6896	58.9896
14.7066	58.9781
14.7267	59.4404
14.7439	59.092
14.7637	59.2792
14.7808	59.3443
14.8007	59.5048
14.8176	59.635
14.8373	59.8678
14.8543	59.7102
14.8746	60.0266
14.892	59.8937
14.9118	60.1864
14.9289	60.026
14.9488	60.4829
14.9659	60.2436
14.9857	60.458
15.0028	60.3548
15.0225	60.7108
15.0396	60.7299
15.0595	60.7569
15.0765	60.9093
15.0964	60.8514
15.1135	60.9918
15.133	61.2793
15.1496	61.2312
15.1692	61.3242
15.1864	61.3532
15.2059	61.8382
15.223	61.5062
15.2425	61.8766
15.2597	61.6518
15.2796	61.8573
15.2967	61.935
15.3171	62.0047
15.3343	61.982
15.3538	62.3618
15.3708	62.3044
15.3907	62.514
15.4078	62.3749
15.4275	62.6449
15.4445	62.638
15.4646	62.8126
15.4816	62.8817
15.5015	63.0579
15.5185	63.076
15.5386	63.1382
15.5556	63.3246
15.5758	63.5894
15.5927	63.4274
15.6124	63.5774
15.6296	63.624
15.6494	63.9496
15.6668	63.8864
15.6864	63.8573
15.7035	63.7367
15.7234	64.2892
15.7405	64.0939
15.761	64.3259
15.7781	64.359
15.7981	64.4967
15.8153	64.535
15.835	64.7509
15.852	64.6854
15.872	64.8416
15.889	64.9869
15.9084	65.1008
15.9255	65.1997
15.9453	65.4395
15.9624	65.5134
15.982	65.6264
15.9991	65.6034
16.0189	65.8124
16.036	65.8006
16.0556	66.0562
16.0726	65.9828
16.0921	66.1368
16.1091	66.1217
16.1286	66.2649
16.1457	66.3683
16.1655	66.44
16.1825	66.2764
16.2019	66.6784
16.2191	66.9162
16.2388	67.0092
16.2559	66.7938
16.2758	67.164
16.2928	67.1344
16.3127	67.3442
16.3297	67.5041
16.3493	67.5491
16.3665	67.67
16.3861	67.8487
16.4031	67.7465
16.4229	67.9947
16.4399	67.9613
16.4596	68.1185
16.4768	68.0601
16.496	68.4391
16.513	68.4483
16.5325	68.7648
16.5495	68.6573
16.5693	68.6508
16.5863	68.7148
16.6059	68.9906
16.6229	68.7293
16.6426	69.196
16.6598	69.0746
16.6794	69.288
16.6964	69.3218
16.7161	69.5277
16.733	69.6728
16.7527	69.8263
16.7697	69.7084
16.7891	69.9984
16.8061	69.7772
16.8252	70.344
16.8422	70.0912
16.8619	70.4448
16.8788	70.3831
16.8987	70.4641
16.9157	70.3087
16.9355	70.7951
16.9525	70.8017
16.9723	70.875
16.9891	70.9186
17.009	71.0497
17.0261	71.0891
17.0455	71.3639
17.0625	71.2939
17.0823	71.6406
17.0992	71.5369
17.1188	71.7003
17.1359	71.7068
17.1554	71.9595
17.1724	71.8277
17.1918	72.0904
17.2088	72.1402
17.2284	72.361
17.2454	72.3348
17.2655	72.6797
17.2825	72.6959
17.3019	72.8017
17.3189	72.6166
17.3383	73.0144
17.3552	72.8496
17.3746	73.2233
17.3915	73.0309
17.4113	73.2048
17.4282	73.3742
17.4478	73.758
17.4649	73.5097
17.4851	73.7921
17.5021	73.6398
17.5218	74.0115
17.5388	73.9328
17.5584	74.2892
17.5754	74.2139
17.5949	74.5782
17.6121	74.2607
17.6318	74.8221
17.6486	74.4946
17.6683	74.8634
17.6853	74.8843
17.7049	75.0125
17.7218	75.0642
17.7414	75.3474
17.7584	75.3717
17.7782	75.4384
17.7952	75.4203
17.8147	75.6504
17.8317	75.5963
17.851	75.8767
17.8679	75.7637
17.8875	76.0976
17.9043	76.0908
17.9241	76.33
17.9411	76.38
17.9607	76.409
17.9776	76.4218
17.998	76.9193
18.0148	76.8324
18.0344	76.9269
18.0514	76.9127
18.0707	77.2324
18.0876	77.1509
18.1071	77.247
18.1243	77.3403
18.1441	77.6158
18.1611	77.3342
18.1807	77.7548
18.1977	77.6501
18.2172	77.909
18.2342	77.9491
18.2539	78.1524
18.2709	78.1174
18.2911	78.4306
18.3081	78.4103
18.3279	78.555
18.345	78.5882
18.3648	79.0208
18.3815	78.8086
18.4012	79.1072
18.4184	79.0595
18.4378	79.3215
18.4547	79.0868
18.4742	79.3009
18.4913	79.3909
18.5107	79.6515
18.5275	79.5339
18.5471	79.7116
18.5639	79.5638
18.5835	80.0242
18.6004	80.0402
18.62	80.1508
18.637	80.2259
18.6565	80.4363
18.6734	80.402
18.6931	80.4565
18.71	80.628
18.7296	80.8628
18.7465	80.95
18.7661	81.1061
18.783	81.0588
18.8026	81.3639
18.8195	81.1512
18.8388	81.7813
18.8557	81.6587
18.8752	81.7827
18.8921	81.6957
18.9116	82.0165
18.9288	82.1071
18.9486	82.3382
18.9654	82.2001
18.9856	82.3797
19.0025	82.4814
19.0222	82.6452
19.039	82.5427
19.0586	82.8701
19.0755	83.0823
19.0953	83.2685
19.1122	83.1506
19.1318	83.4294
19.1488	83.1231
19.1685	83.5209
19.1855	83.5483
19.205	83.8627
19.222	83.7154
19.2418	84.0491
19.2587	84.1113
19.2783	84.4828
19.2951	84.1466
19.3147	84.4505
19.3316	84.4797
19.3512	84.8023
19.368	84.6707
19.3876	85.1697
19.4046	84.9648
19.4244	85.275
19.4411	85.2077
19.4612	85.6116
19.4781	85.3806
19.4976	85.8139
19.5144	85.6591
19.5342	86.1855
19.551	85.8778
19.5705	86.1941
19.5873	86.3265
19.6068	86.4115
19.6236	86.2921
19.6434	86.5742
19.6603	86.5018
19.6799	86.841
19.6967	86.7151
19.7162	86.9537
19.733	86.9608
19.7526	87.5533
19.7695	87.4125
19.789	87.7279
19.806	87.7187
19.8257	87.726
19.8426	87.8717
19.8621	88.219
19.879	88.0241
19.8986	88.3537
19.9153	88.2766
19.935	88.8382
19.9518	88.6469
19.9714	88.9212
19.9882	89.0157
20.0078	89.2526
20.0247	89.1133
20.0443	89.409
20.0612	89.373
20.0809	89.702
20.0976	89.6088
20.1171	89.906
20.1341	90.0737
20.1536	90.3918
20.1703	90.4068
20.1899	90.7879
20.2065	90.4115
20.2259	90.9442
20.2428	90.8857
20.2624	91.1779
20.2791	91.1573
20.2984	91.5896
20.3152	91.3075
20.3344	91.7572
20.3512	91.5566
20.3708	91.9758
20.3874	91.6334
20.4069	92.1805
20.4236	91.8652
20.4431	92.3357
20.4597	92.0246
20.4798	91.993
20.4964	91.5001
20.5155	92.22
20.5321	91.6878
20.5517	91.8281
20.5688	91.9032
20.5885	91.9941
20.6054	91.7283
20.6241	91.9374
20.6409	91.8405
20.6605	91.8595
20.6772	91.949
20.6966	92.4245
20.714	91.9111
20.7335	92.4418
20.7506	92.1976
20.7695	92.3346
20.7861	92.258
20.8056	92.3474
20.8223	92.2452
20.8417	92.3855
20.8586	92.4742
20.8781	92.8112
20.8949	92.3062
20.9147	92.5577
20.9316	92.6998
20.9511	92.7492
20.9682	92.9329
20.9871	93.1791
21.0042	92.8839
21.0233	93.1204
21.04	92.8411
21.0594	92.9507
21.1132	47.9871
21.1328	48.0353
21.15	47.9256
21.17	48.1474
21.187	48.0371
21.2069	47.9881
21.2239	48.1735
21.2441	48.2102
21.2611	48.1038
21.2812	48.17
21.2982	48.0744
21.3181	48.4748
21.335	48.3525
21.3548	48.3564
21.3718	48.3802
21.3917	48.5069
21.4089	48.4061
21.4286	48.6044
21.4462	48.6509
21.4663	48.5985
21.4833	48.7612
21.5033	48.8561
21.5203	48.8552
21.5403	48.9095
21.5574	48.831
21.5774	48.9755
21.5943	48.9245
21.6142	48.9285
21.6312	49.0718
21.651	49.3006
21.6682	48.8969
21.688	49.1918
21.7051	49.1489
21.7252	49.2311
21.7424	49.4338
21.7619	49.4705
21.779	49.3688
21.7985	49.6946
21.8155	49.5447
21.8351	49.7431
21.852	49.6679
21.8718	49.8354
21.8888	49.66
21.9086	49.8893
21.9257	50.015
21.9456	49.9789
21.9626	50.0321
21.9822	50.2926
21.9991	50.05
22.0188	50.3479
22.0358	50.3895
22.0556	50.4162
22.0726	50.4157
22.0923	50.6007
22.1091	50.5073
22.1288	50.8135
22.1458	50.4259
22.1659	50.623
22.1829	50.7846
22.2027	50.7006
22.2197	50.9504
22.2391	50.9041
22.256	51.0126
22.2755	51.0269
22.2925	50.8423
22.3118	51.1008
22.3288	51.1636
22.3487	51.3713
22.3657	51.3896
22.3851	51.4223
22.402	51.468
22.4213	51.6194
22.4383	51.7072
22.4577	51.5763
22.4745	51.6781
22.4941	51.9827
22.5113	51.9987
22.531	51.919
22.5479	52.1503
22.5676	52.1369
22.5845	52.0666
22.6042	52.1946
22.6211	52.2017
22.6405	52.4288
22.6575	52.3732
22.6767	52.5328
22.6939	52.5552
22.7135	52.7831
22.7304	52.5453
22.7498	52.9359
22.7667	52.6813
22.7863	52.9488
22.8032	53.0241
22.8231	53.1353
22.8399	53.1085
22.8598	53.2795
22.8767	53.1684
22.8967	53.2856
22.9136	53.2371
22.9332	53.5298
22.9501	53.5053
22.9696	53.7145
22.9865	53.6483
23.006	53.7434
23.0227	53.6193
23.0422	53.986
23.0593	53.6553
23.079	54.0619
23.0959	54.0864
23.1155	54.2659
23.1324	54.3588
23.1519	54.3998
23.1687	54.3179
23.1881	54.5773
23.2049	54.4389
23.2242	54.6198
23.2411	54.446
23.2606	54.7497
23.2774	54.5323
23.2969	54.7498
23.3137	55.0361
23.333	54.9116
23.3499	54.807
23.3694	55.1022
23.3861	55.2166
23.4056	55.4911
23.4225	55.3975
23.4418	55.6571
23.4585	55.3986
23.4779	55.8107
23.4947	55.5451
23.5146	55.7469
23.5314	55.812
23.5509	56.0682
23.5676	55.9758
23.5868	56.1343
23.6038	56.1293
23.6235	56.33
23.6403	56.2699
23.6599	56.4156
23.6766	56.2193
23.696	56.6491
23.7127	56.6243
23.7323	56.7915
23.749	56.6826
23.7684	56.9865
23.785	56.8796
23.8047	57.1221
23.8215	57.0404
23.8411	57.2514
23.8579	57.188
23.8775	57.3084
23.8943	57.5083
23.9136	57.6283
23.9304	57.441
23.9498	57.6929
23.9665	57.6792
23.9857	57.6618
24.0028	57.7643
24.0221	58.1261
24.0389	57.8129
24.0584	58.1463
24.0751	58.2016
24.0944	58.3018
24.1111	58.1256
24.1305	58.4608
24.1473	58.348
24.1669	58.6482
24.1836	58.657
24.2028	58.8131
24.2195	58.6685
24.2391	59.0782
24.2558	58.8791
24.2753	59.3107
24.2921	59.0964
24.3114	59.2829
24.3282	59.1773
24.3475	59.4207
24.3642	59.3278
24.3838	59.7435
24.4005	59.7185
24.42	59.7957
24.4367	59.8911
24.456	60.1484
24.4729	60.0778
24.4928	60.2954
24.5095	60.1232
24.5287	60.3909
24.5454	60.4015
24.5647	60.6073
24.5814	60.4577
24.6007	60.874
24.6175	60.8192
24.6366	60.9202
24.6534	60.9628
24.6726	61.0228
24.6893	61.0247
24.7088	61.5195
24.7255	61.2254
24.7449	61.5692
24.7617	61.5096
24.7812	61.8827
24.798	61.705
24.8172	62.0238
24.8339	61.9265
24.8534	62.3952
24.8701	61.9819
24.8894	62.3272
24.9061	62.0988
24.9258	62.436
24.9424	62.4011
24.9617	62.6775
24.9784	62.4795
24.9978	62.6721
25.0145	62.8055
25.0341	63.0463
25.0507	62.8971
25.07	63.3246
25.0866	62.9837
25.1059	63.3159
25.1227	63.1805
25.1418	63.4131
25.1586	63.5562
25.178	63.8356
25.1947	63.6767
25.214	64.0913
25.2306	64.0732
25.2499	63.987
25.2666	64.2355
25.286	64.4135
25.3026	64.4723
25.3217	64.5409
25.3385	64.4364
25.3577	64.7529
25.3746	64.6647
25.394	64.8711
25.4106	64.8196
25.4298	65.1982
25.4464	65.03
25.4656	65.4842
25.4821	65.1134
25.5012	65.7015
25.5178	65.4351
25.5372	65.7778
25.5539	65.5481
25.5733	65.9746
25.5899	65.7308
25.6091	66.1156
25.6257	66.1496
25.6449	66.3749
25.6615	66.2344
25.6808	66.4059
25.6973	66.2945
25.7164	66.7845
25.7331	66.5224
25.7523	66.8102
25.7688	66.8055
25.788	66.9409
25.8047	67.1331
25.8239	67.2152
25.8404	67.0149
25.8594	67.4482
25.8759	67.323
25.8951	67.4844
25.9118	67.54
25.9309	67.9168
25.9474	67.6289
25.9666	67.7954
25.9831	67.7882
26.0022	68.1381
26.0189	68.0228
26.0381	68.5192
26.0548	68.4012
26.0739	68.6941
26.0906	68.388
26.1101	68.8058
26.1266	68.6844
26.146	68.8596
26.1625	68.8861
26.1816	69.1
26.1984	68.9317
26.2177	69.3797
26.2344	69.4084
26.2538	69.6121
26.2705	69.4493
26.2894	69.7804
26.3061	69.7369
26.3253	70.1315
26.3419	69.8621
26.361	70.1315
26.3777	70.0178
26.3969	70.3653
26.4135	70.299
26.4327	70.5073
26.4492	70.4335
26.4688	70.9745
26.4854	70.6422
26.5046	70.9893
26.5212	70.6528
26.5408	71.2504
26.5573	71.1694
26.5765	71.2404
26.5932	71.4295
26.6124	71.6247
26.629	71.6115
26.648	71.7294
26.6647	71.8284
26.6838	72.0775
26.7003	72.0396
26.7197	72.2819
26.7364	72.2124
26.7557	72.5319
26.7721	72.2702
26.7912	72.8123
26.8081	72.692
26.8272	72.8729
26.8438	72.7598
26.8631	73.113
26.8797	73.1071
26.8987	73.3614
26.9152	73.1322
26.9344	73.6233
26.9509	73.3937
26.97	73.7846
26.9866	73.4875
27.0059	73.9303
27.0224	73.8046
27.0415	74.3639
27.058	73.8195
27.077	74.3693
27.0936	74.087
27.1126	74.5109
27.1291	74.3821
27.1483	74.7041
27.1647	74.6417
27.1839	74.8487
27.2004	74.7274
27.2197	75.0282
27.2362	75.1096
27.2555	75.1631
27.2721	75.257
27.2912	75.498
27.3077	75.46
27.3273	75.7498
27.3438	75.6034
27.3631	75.8776
27.3797	75.9599
27.3988	76.1262
27.4153	76.0545
27.4348	76.338
27.4513	76.175
27.4704	76.5592
27.487	76.3048
27.5063	76.8522
27.523	76.6197
27.5423	76.8697
27.559	76.7604
27.5781	77.064
27.5946	76.9833
27.6137	77.2672
27.6302	77.1258
27.6493	77.2964
27.6659	77.4771
27.685	77.606
27.7017	77.4227
27.7211	77.7998
27.7376	77.7442
27.7568	77.971
27.7735	77.8704
27.7929	78.2042
27.8094	78.1388
27.8286	78.175
27.8452	78.1937
27.8641	78.7972
27.8807	78.5382
27.9	78.7719
27.9165	78.7788
27.9358	79.0815
27.9524	78.8689
27.9718	79.2984
27.9883	79.1097
28.0074	79.4196
28.0237	79.4177
28.0427	79.6732
28.0593	79.51
28.0786	79.9491
28.0952	79.8849
28.1146	80.3412
28.1311	80.0985
28.1504	80.2817
28.1668	80.3467
28.1862	80.6808
28.2027	80.3732
28.2216	80.829
28.2381	80.6661
28.2572	81.0201
28.2738	80.7941
28.2927	81.2187
28.3094	81.142
28.3288	81.4823
28.3455	81.2553
28.3649	81.4816
28.3815	81.6254
28.4007	81.8107
28.4173	81.6933
28.4365	81.9779
28.4529	81.8485
28.4722	82.1641
28.4887	82.1135
28.5082	82.4956
28.5246	82.206
28.5437	82.7314
28.5603	82.2674
28.5794	82.9445
28.596	82.7845
28.6154	83.045
28.6319	83.1258
28.6509	83.3975
28.6673	83.1302
28.6864	83.5786
28.7033	83.4934
28.7224	83.689
28.739	83.7035
28.7582	84.0854
28.7748	83.9533
28.7939	84.4136
28.8104	84.1856
28.8296	84.4374
28.8461	84.5434
28.8651	84.7445
28.8815	84.6556
28.9005	85.0249
28.9169	84.6162
28.9361	85.0546
28.9525	84.9871
28.9717	85.4154
28.9883	85.4297
29.0073	85.6365
29.0237	85.5209
29.0428	85.9718
29.0593	85.9086
29.0784	86.2687
29.0949	86.2509
29.1141	86.6114
29.1306	86.5188
29.1501	86.8687
29.1665	86.7271
29.1858	87.0748
29.2023	86.8036
29.2216	87.2323
29.2381	86.9927
29.257	87.361
29.2735	87.2566
29.2926	87.4255
29.3093	87.2036
29.328	87.1638
29.3442	86.9387
29.3639	87.084
29.3804	87.1458
29.4002	87.3334
29.4171	87.2623
29.4372	87.2937
29.4537	87.2327
29.473	87.3352
29.4897	87.2836
29.5095	87.2589
29.5259	87.401
29.5448	87.3089
29.5612	87.2714
29.5812	87.698
29.5978	87.4547
29.6167	87.9679
29.6331	87.4478
29.6528	87.9292
29.6691	87.8267
29.6877	88.2836
29.7044	88.0854
29.7232	88.1099
29.7399	87.8524
29.7588	88.1857
29.7753	87.8158
29.7944	88.3303
29.8112	88.332
29.8307	88.5825
29.8474	88.2094
29.8667	88.9193
29.8835	88.3
29.9024	88.7327
29.9192	88.5108
29.9379	89.018
29.9547	88.3363
29.974	88.6073
30.0098	47.4409
30.0266	47.304
30.0467	47.5122
30.0637	47.6529
30.0829	47.4576
30.0997	47.4478
30.1193	47.6256
30.1361	47.5366
30.1556	47.7356
30.1724	47.7291
30.1918	47.9706
30.2087	47.7384
30.2283	47.7517
30.245	47.7163
30.2646	47.8384
30.2813	47.6971
30.301	48.0362
30.3177	47.872
30.3377	48.2053
30.3645	48.012
30.3838	48.2387
30.4005	48.0692
30.4202	48.1069
30.4369	48.2281
30.4566	48.3258
30.4734	48.3181
30.4927	48.6138
30.5094	48.5117
30.5289	48.8072
30.5457	48.6681
30.5651	48.8725
30.5818	48.8167
30.6012	48.7159
30.6179	48.7938
30.6371	49.0091
30.6539	48.8698
30.6733	49.4771
30.69	49.0227
30.7094	49.0931
30.7264	49.0355
30.7459	49.2666
30.7625	49.2535
30.7819	49.4189
30.7989	49.3864
30.8185	49.6005
30.8352	49.4135
30.8545	49.6522
30.8713	49.5957
30.8909	49.8178
30.9077	49.5544
30.9272	49.8382
30.9442	49.825
30.9641	50.1856
30.9809	49.7967
31.0003	49.9417
31.0171	50.1209
31.0363	50.2354
31.0531	49.9647
31.0726	50.2913
31.0893	50.194
31.1089	50.3745
31.1257	50.2939
31.1452	50.5094
31.1618	50.3922
31.1811	50.4683
31.1978	50.4199
31.2173	50.6756
31.234	50.5905
31.2536	50.8906
31.2703	50.786
31.2895	50.7216
31.3064	50.7685
31.3259	50.8512
31.3426	50.8832
31.362	51.198
31.3789	51.158
31.3988	51.3559
31.4156	51.1567
31.4353	51.2999
31.452	51.285
31.472	51.3425
31.4887	51.4629
31.5082	51.5687
31.5249	51.5469
31.5446	51.8378
31.5613	51.6546
31.5808	51.7209
31.5977	51.6955
31.6172	51.8671
31.6339	51.9572
31.6534	52.0923
31.6701	52.0388
31.6899	52.163
31.7067	52.1441
31.7262	52.3645
31.7428	52.2423
31.7625	52.281
31.7792	52.3726
31.7986	52.5723
31.8151	52.5802
31.8346	52.5947
31.8513	52.598
31.8705	52.757
31.8873	52.7217
31.907	53.135
31.9235	53.0196
31.9429	53.1283
31.9596	53.1731
31.9791	53.4098
31.9958	53.1611
32.0151	53.4147
32.0318	53.4275
32.0512	53.3773
32.0678	53.3488
32.0873	53.7193
32.104	53.7532
32.1234	53.8224
32.1402	53.7161
32.1594	53.9504
32.1761	53.7749
32.1956	54.1439
32.2124	53.9758
32.2317	54.3028
32.2484	54.276
32.2679	54.3693
32.2846	54.2013
32.3038	54.5113
32.3204	54.4616
32.3403	54.4776
32.357	54.5966
32.377	54.6742
32.3937	54.6207
32.413	54.9605
32.4296	54.7381
32.449	55.1082
32.4656	54.8469
32.485	55.1936
32.5017	55.0185
32.5209	55.4129
32.5376	55.2846
32.5571	55.5556
32.5738	55.3959
32.5936	55.7235
32.6101	55.6366
32.6297	55.8539
32.6463	55.7041
32.6656	55.8245
32.6823	55.8606
32.7019	55.8838
32.7187	55.8596
32.7382	56.2602
32.7549	56.0916
32.7741	56.3482
32.7907	56.2505
32.8101	56.4603
32.8268	56.4314
32.8461	56.6324
32.8629	56.5718
32.8823	56.7224
32.899	56.8469
32.9183	56.9953
32.935	57.1549
32.9547	57.2325
32.9733	56.982
32.9929	57.1921
33.0098	57.421
33.0292	57.5078
33.0459	57.5176
33.0653	57.6566
33.0819	57.5992
33.1011	57.922
33.1179	57.8225
33.1373	57.9881
33.1539	58.0374
33.1732	58.015
33.1899	58.1024
33.2095	58.3796
33.2262	58.4484
33.2454	58.5543
33.262	58.3661
33.2813	58.4998
33.298	58.4959
33.3173	58.92
33.3339	58.7047
33.3532	58.8725
33.3699	58.6942
33.3895	59.2787
33.4061	59.0578
33.4254	59.2754
33.442	59.2171
33.4617	59.4552
33.4784	59.321
33.4977	59.6373
33.5143	59.5472
33.5338	59.6144
33.5506	59.657
33.5699	60.145
33.5866	59.782
33.6059	60.0975
33.6227	59.9767
33.6422	60.2534
33.6587	60.2263
33.6782	60.4453
33.6948	60.3942
33.7142	60.5174
33.7308	60.5789
33.7508	60.694
33.7673	60.5055
33.7866	61.005
33.8032	60.9204
33.8226	61.0441
33.8393	60.9918
33.8584	61.1937
33.8751	61.1313
33.8944	61.3285
33.911	61.425
33.9303	61.6002
33.9469	61.5236
33.9665	61.7568
33.9829	61.6294
34.0023	61.8191
34.0188	61.8847
34.0382	62.0925
34.0548	61.9741
34.074	62.342
34.0904	62.2871
34.1098	62.6337
34.1264	62.4217
34.1455	62.7877
34.1621	62.569
34.1816	62.9733
34.1981	62.7594
34.2175	63.0556
34.234	63.0388
34.2531	63.4861
34.2697	63.2254
34.2891	63.5521
34.3057	63.5065
34.325	63.7106
34.3415	63.5645
34.3607	63.7975
34.3774	63.6629
34.3966	63.8525
34.4132	63.8541
34.4326	64.1949
34.4492	64.0157
34.4686	64.2138
34.4851	64.2639
34.5046	64.492
34.5211	64.4008
34.5407	64.8545
34.5573	64.7883
34.5766	65.0504
34.5932	64.8719
34.6125	64.9996
34.6291	65.0392
34.6485	65.3494
34.6651	65.1438
34.6845	65.6923
34.7011	65.3685
34.7204	65.7374
34.7369	65.6602
34.7561	66.0074
34.7726	65.7951
34.7922	66.2307
34.8088	65.9454
34.8282	66.2097
34.8447	66.1516
34.8645	66.52
34.881	66.2425
34.9009	66.5525
34.9174	66.6883
34.9367	66.902
34.9534	66.849
34.9727	67.2517
34.9892	66.8903
35.0083	67.159
35.0249	67.3403
35.0441	67.4568
35.0606	67.5737
35.0799	67.8564
35.0963	67.5678
35.1161	68.0836
35.1326	67.8711
35.1514	68.1939
35.168	68.1585
35.1873	68.5717
35.2038	68.2439
35.223	68.5306
35.2397	68.4802
35.2588	68.5904
35.2752	68.442
35.2944	68.8576
35.3108	68.8251
35.3302	68.9935
35.3466	69.0117
35.3659	69.2564
35.3825	69.2753
35.4018	69.4062
35.4184	69.422
35.4374	69.8403
35.4539	69.6225
35.4733	69.7451
35.4898	69.7938
35.509	69.9618
35.5254	70.0038
35.5446	70.2012
35.5612	70.1992
35.5805	70.4866
35.5969	70.339
35.616	70.5375
35.6325	70.5704
35.6516	70.9453
35.6683	70.8442
35.6875	71.2283
35.7041	71.14
35.7232	71.3489
35.7397	71.3251
35.759	71.5397
35.7754	71.5328
35.7946	71.619
35.8111	71.8853
35.8306	71.9048
35.847	71.6161
35.866	72.1227
35.8824	71.7598
35.9015	72.2425
35.9178	72.3091
35.9372	72.5164
35.9537	72.5256
35.9729	72.7849
35.9893	72.8053
36.0087	72.8949
36.0252	72.9841
36.0444	73.211
36.0608	73.3058
36.08	73.4939
36.0965	73.4968
36.1155	73.7134
36.132	73.4876
36.1513	74.02
36.1677	73.8867
36.1868	74.2864
36.2032	74.2158
36.2225	74.3424
36.2389	74.2079
36.2581	74.573
36.2744	74.3778
36.2936	74.7586
36.31	74.6723
36.3293	74.6653
36.3458	74.8536
36.3649	74.8603
36.3813	74.9735
36.4003	75.1619
36.4167	75.193
36.436	75.3842
36.4525	75.3678
36.4716	75.54
36.4881	75.6133
36.5076	75.9231
36.524	75.825
36.5435	75.9031
36.56	76.0761
36.5791	76.23
36.5956	76.4127
36.6151	76.5947
36.6315	76.4526
36.6506	76.6294
36.6671	76.5104
36.6863	76.7795
36.7027	76.677
36.7221	77.2158
36.7384	76.9034
36.7575	77.2184
36.774	77.155
[truncated: 4,420 more rows]

## Sheet: 01-04-2019_L
Time (h)	Buoyant mass (pg)		Mitosis #	Start time (h)
0.00273	54.4583		1	3.12851
0.02268	54.6832		2	11.8645
0.04259	54.8636		3	21.9046
0.06245	54.7084		4	31.3432
0.08249	54.8949		5	40.7907
0.1021	55.1634		6	49.8093
0.122	55.1843		7	59.7042
0.1418	55.1835		8	69.6497
0.16181	55.4467		9	78.7854
0.18165	55.4868		10	88.9083
0.20154	55.519		11	99.0263
0.22156	55.6453		12	107.589
0.24162	55.8195		13	117.777
0.26129	55.9058
0.2813	56.141
0.30103	56.1237
0.32108	56.2494
0.34099	56.4019
0.3609	56.5851
0.38064	56.5954
0.40051	56.743
0.42028	56.9599
0.44017	56.9997
0.45988	57.0161
0.47984	57.1654
0.4995	57.3299
0.51962	57.5023
0.53941	57.3036
0.55944	57.6224
0.57936	57.6427
0.59938	57.8808
0.61905	58.0617
0.63914	57.734
0.65878	58.2651
0.67885	58.3122
0.69866	58.4353
0.71868	58.5469
0.73856	58.6788
0.75839	58.6564
0.77802	58.7315
0.79788	58.8852
0.81758	58.7579
0.83741	59.0597
0.85715	59.1086
0.877	59.2376
0.89712	59.3785
0.91716	59.2895
0.93703	59.4563
0.95697	59.6742
0.97668	59.7955
0.99681	59.428
1.01667	59.7108
1.03657	60.1283
1.05631	60.3481
1.07627	60.0473
1.09619	60.0389
1.11615	60.1987
1.13582	60.48
1.15582	60.467
1.17548	60.8341
1.19526	60.5914
1.21541	60.6514
1.23529	60.7699
1.25504	60.9787
1.27495	60.8864
1.29465	61.1938
1.31463	61.2408
1.33446	61.3279
1.35434	61.5197
1.37414	61.5145
1.39404	61.584
1.41373	61.6672
1.43361	61.7616
1.45325	61.8331
1.47299	61.8993
1.49283	62.3709
1.51302	62.2431
1.53281	62.3313
1.55283	62.3581
1.57265	62.5841
1.59262	62.5455
1.61227	62.828
1.63223	62.7993
1.65212	62.9447
1.67227	63.1223
1.69207	63.1174
1.71208	63.1933
1.73184	63.3884
1.75191	63.5599
1.77174	63.4691
1.79204	63.9374
1.81695	63.89
1.83684	63.9319
1.85657	64.0508
1.87643	64.1393
1.89616	64.3003
1.91627	64.4045
1.93608	64.2976
1.95595	64.5713
1.97572	64.7581
1.99555	64.812
2.01531	64.9715
2.03541	65.0506
2.05527	65.0319
2.0752	65.2414
2.09505	65.3191
2.11487	65.4446
2.13473	65.5317
2.15451	65.8047
2.17436	65.5691
2.19441	65.9401
2.21416	66.0676
2.23417	66.0502
2.25385	66.0529
2.27379	66.2861
2.29351	66.4011
2.31347	66.4705
2.33316	66.637
2.35297	66.653
2.37266	66.7482
2.39256	66.9931
2.41231	67.1097
2.43206	67.1769
2.45207	67.3227
2.47179	67.5022
2.49149	67.5755
2.5114	67.5834
2.53108	67.6793
2.55119	67.8715
2.571	68.0652
2.59087	68.2262
2.61071	68.2125
2.63057	68.2473
2.65025	68.3009
2.67048	68.6105
2.69033	68.6556
2.71023	68.7079
2.72997	69.0109
2.74982	68.9387
2.76944	69.2405
2.78938	69.3451
2.8093	69.6032
2.82909	69.787
2.84887	69.5543
2.86885	69.72
2.88878	70.147
2.90869	70.3666
2.92857	70.3698
2.94865	70.6242
2.96866	70.7606
2.98871	70.7983
3.00849	70.8168
3.0285	70.9449
3.0487	70.8998
3.06875	71.3117
3.08861	71.1077
3.10858	71.381
3.12851	71.3474
3.14851	71.4877
3.16842	71.4971
3.18845	71.2582
3.20809	71.3898
3.22789	71.2588
3.24753	71.3266
3.26776	71.2567
3.28777	71.2807
3.30812	71.3511
3.32792	71.5094
3.34792	71.4738
3.36735	71.3566
3.38739	71.526
3.407	71.784
3.4271	71.8511
3.447	71.6571
3.46673	71.7705
3.48695	71.9048
3.50635	71.9951
3.52622	71.9985
3.54589	71.8763
3.56564	71.7143
3.58553	71.8601
3.60542	72.0218
3.62552	72.4148
3.64543	72.2399
3.66578	72.3075
3.68579	72.2091
3.70551	72.316
3.72519	72.5199
3.74527	72.6803
3.7652	72.9841
3.78508	72.2147
3.80489	72.8575
3.82478	73.1223
3.84467	72.4733
3.86482	72.9845
3.88473	72.6031
3.90451	72.914
3.92443	72.8704
3.94428	72.8873
3.96394	72.7019
4.00354	72.937
4.0635	42.5466
4.08342	42.4866
4.10378	42.7008
4.12361	42.6269
4.1439	42.9012
4.16377	42.6856
4.1839	42.8967
4.20378	43.0121
4.22379	42.8135
4.24371	42.818
4.26371	43.1225
4.2836	43.1656
4.30371	43.0535
4.32372	42.9443
4.34387	43.3462
4.36388	43.1517
4.38405	43.503
4.40382	43.4985
4.42376	43.5509
4.44345	43.4178
4.46367	43.6164
4.48355	43.5599
4.5035	43.6591
4.52325	43.8835
4.54335	43.7614
4.56307	43.7896
4.58311	43.8218
4.60285	44.0273
4.62304	43.9179
4.6428	44.0236
4.6627	44.2512
4.68261	44.1695
4.70267	44.0929
4.72254	44.425
4.74255	44.1765
4.76254	44.441
4.78263	44.4094
4.80253	44.5182
4.82256	44.3143
4.84227	44.4112
4.86229	44.5041
4.88215	44.5005
4.90245	44.8353
4.92246	44.8141
4.94266	45.0295
4.9627	44.8215
4.98274	44.9539
5.00256	44.9137
5.02246	45.2827
5.04244	45.3175
5.06228	45.0242
5.08222	45.1175
5.10219	45.3696
5.12194	45.3386
5.14215	45.2369
5.16195	45.4663
5.18193	45.5404
5.20175	45.4017
5.22172	45.4356
5.24155	45.7136
5.2615	45.712
5.28147	46.05
5.30159	45.9869
5.32132	45.9847
5.3414	45.8557
5.3612	46.1538
5.38108	46.2938
5.40099	46.1685
5.42089	46.1818
5.44079	46.2606
5.4606	46.4352
5.48051	46.4605
5.50069	46.5547
5.52049	46.6346
5.54069	46.58
5.56054	46.6134
5.58072	46.4946
5.60047	46.7928
5.62062	46.9656
5.64039	47.0492
5.66048	46.997
5.68047	47.0177
5.70055	47.2111
5.72033	47.1392
5.74043	47.202
5.76036	47.2126
5.78039	47.4879
5.80035	47.4559
5.82041	47.6361
5.84026	47.3729
5.86037	47.7385
5.88014	47.541
5.89994	47.8531
5.91994	47.7888
5.94012	47.9012
5.95999	48.1205
5.9801	47.9761
5.99992	48.0696
6.02009	48.0157
6.03986	48.2944
6.05996	48.1991
6.07984	48.3646
6.09975	48.4042
6.11959	48.4898
6.14001	48.7289
6.15991	48.5824
6.17987	48.7766
6.19986	48.6701
6.2198	48.886
6.23968	48.9226
6.25968	48.8148
6.27983	49.0887
6.29976	49.0708
6.3196	49.0158
6.33954	49.2585
6.35934	49.3954
6.37935	49.5048
6.39916	49.4749
6.41914	49.6675
6.4389	49.3947
6.459	49.5461
6.47904	49.7384
6.49886	49.8756
6.51866	50.1004
6.53867	49.9402
6.55842	49.9246
6.57816	50.1168
6.59801	50.0261
6.61795	50.3
6.6377	50.3222
6.6576	50.4394
6.67724	50.4188
6.69716	50.4749
6.71689	50.5936
6.73704	50.9755
6.75677	50.8497
6.7767	50.63
6.79642	50.9532
6.81615	50.9366
6.83603	51.1872
6.85602	51.2448
6.87582	51.4369
6.89573	51.3543
6.91551	51.4042
6.93542	51.5608
6.9551	51.4649
6.97518	51.6743
6.9948	51.7598
7.01461	51.7755
7.03434	51.7615
7.05424	51.7784
7.07409	51.985
7.09394	52.2917
7.1138	52.1411
7.13377	52.2942
7.15341	52.4725
7.17329	52.3329
7.193	52.5339
7.21296	52.7493
7.23252	52.7413
7.25231	52.7894
7.2721	52.9655
7.29202	53.1544
7.31184	53.0315
7.33169	53.0993
7.35146	53.4783
7.37131	53.2655
7.39121	53.3185
7.41104	53.4602
7.43085	53.7666
7.45089	53.5669
7.47066	53.6222
7.49052	53.8046
7.51021	53.9307
7.53023	53.9823
7.54995	54.192
7.56995	54.3493
7.58951	54.1276
7.60927	54.6188
7.62889	54.5578
7.6489	54.5798
7.66867	54.7967
7.68855	54.8266
7.70825	54.8774
7.72827	55.2051
7.7481	55.1771
7.76796	55.1841
7.7877	55.3749
7.8076	55.5007
7.8272	55.6963
7.84727	55.5316
7.86706	55.7037
7.88683	55.9165
7.90662	56.0093
7.92657	56.1172
7.94623	56.1656
7.96621	56.1941
7.98598	56.4033
8.00587	56.4021
8.02565	56.5104
8.04553	56.5392
8.06537	56.8642
8.08548	56.8727
8.10519	56.8746
8.12519	56.9467
8.14489	56.9876
8.16476	57.369
8.18439	57.299
8.20424	57.379
8.22408	57.3551
8.24411	57.5293
8.26379	57.7218
8.28374	57.8413
8.30354	57.7545
8.32339	57.812
8.343	57.9722
8.36281	58.0849
8.38241	58.0426
8.40226	58.331
8.42219	58.3025
8.44195	58.214
8.46161	58.6251
8.48134	58.7978
8.50103	58.7085
8.52083	58.7534
8.5404	58.8659
8.5602	59.1029
8.57985	59.0307
8.59955	59.3797
8.61921	59.3014
8.63894	59.4332
8.65863	59.6166
8.67846	59.5343
8.69815	59.4429
8.71789	59.7434
8.73768	59.9161
8.75749	60.0076
8.77711	59.999
8.79697	60.0611
8.8165	60.2557
8.83618	60.3274
8.85591	60.6396
8.87564	60.5975
8.89526	60.7869
8.91513	60.6538
8.93484	60.7715
8.95453	60.9305
8.97431	61.1682
8.99414	61.0953
9.01373	61.3295
9.03345	61.2277
9.053	61.4372
9.07269	61.5734
9.09229	61.5099
9.11201	61.8402
9.13167	61.7745
9.15153	61.977
9.1711	62.2037
9.19096	62.1926
9.21071	62.0385
9.23064	62.1331
9.25017	62.3225
9.27004	62.3481
9.28961	62.5302
9.30945	62.7454
9.32919	62.8063
9.34878	62.8229
9.36864	63.0586
9.38857	62.9371
9.40836	63.2377
9.42832	63.203
9.44802	63.4929
9.46781	63.2564
9.48752	63.3999
9.50735	63.7217
9.52692	63.6449
9.54671	63.6121
9.56635	63.822
9.58608	64.0419
9.60567	64.2981
9.62537	64.1893
9.64485	64.4433
9.66449	64.5174
9.68412	64.4858
9.70403	64.686
9.72361	64.8469
9.7432	64.8116
9.76279	64.9928
9.78269	64.9562
9.80222	65.1278
9.82194	65.1468
9.84158	65.3633
9.86124	65.4515
9.88075	65.363
9.90045	65.5686
9.92001	65.636
9.93984	65.6798
9.95952	65.5601
9.97936	66.1516
9.99916	65.9892
10.0189	65.9419
10.0385	66.3358
10.0582	66.2626
10.0777	66.4288
10.0973	66.572
10.117	66.4488
10.1366	66.8816
10.1561	66.9067
10.1759	66.9801
10.1954	67.0645
10.2152	67.0659
10.2349	67.1773
10.2546	67.3542
10.2742	67.4086
10.2939	67.4762
10.3136	67.438
10.3333	67.7048
10.353	67.8133
10.3728	67.8893
10.3924	67.9378
10.4121	68.11
10.4317	68.0138
10.4515	68.0241
10.471	68.3703
10.4908	68.566
10.5103	68.461
10.53	68.5033
10.5495	68.4816
10.5691	68.8807
10.5887	68.7427
10.6084	68.9386
10.628	69.0094
10.6477	68.7791
10.6672	69.1459
10.6869	69.271
10.7064	69.2994
10.7262	69.4229
10.7457	69.7544
10.7654	69.7481
10.7849	69.7678
10.8046	69.7448
10.8241	69.9
10.8439	69.9394
10.8635	70.2624
10.8831	70.2396
10.9026	70.2
10.9222	70.4456
10.9419	70.5744
10.9615	70.4263
10.981	70.7802
11.0006	70.9609
11.0202	70.9186
11.0399	70.954
11.0595	71.3612
11.0792	71.2552
11.0987	71.427
11.1184	71.3604
11.138	71.4273
11.1578	71.6563
11.1772	71.7556
11.1969	71.7781
11.2165	71.7662
11.2558	72.1685
11.2755	72.1521
11.295	72.6643
11.3148	72.5175
11.3343	72.5473
11.354	72.6354
11.3736	72.8246
11.3932	72.9908
11.4128	73.1375
11.4324	73.2328
11.4519	73.2184
11.4715	73.4026
11.4908	73.3557
11.5106	73.4549
11.5301	73.6032
11.5497	73.8836
11.5692	74.0693
11.5888	74.1353
11.6084	74.1457
11.6281	74.3497
11.6478	74.4743
11.6675	74.5773
11.6871	74.495
11.7071	74.7983
11.7267	75.0113
11.7466	74.9692
11.7662	74.9606
11.7859	75.2135
11.8055	75.2628
11.8252	75.3807
11.8448	75.5048
11.8645	75.6637
11.8842	75.5481
11.9037	75.664
11.9233	75.3836
11.9433	75.4955
11.9632	75.4288
11.9827	75.3545
12.0019	75.4489
12.0224	75.6018
12.0417	75.6389
12.0615	75.9703
12.0814	75.7875
12.1009	75.6569
12.1204	76.086
12.14	76.0179
12.1594	75.8482
12.1788	75.8776
12.1988	75.7695
12.2185	75.9942
12.2384	75.8205
12.2581	76.0703
12.2778	76.0651
12.2975	75.8816
12.3172	76.1354
12.3367	76.5271
12.3562	76.2907
12.3759	76.5313
12.3954	76.5112
12.4154	75.9654
12.4351	76.439
12.4549	76.8766
12.4743	76.7002
12.494	76.8076
12.5336	37.9379
12.5534	37.8547
12.5732	38.003
12.5929	37.9222
12.6126	38.0795
12.6328	38.1834
12.6527	38.1263
12.6723	38.1991
12.6923	38.1843
12.712	38.2531
12.7321	38.3068
12.7517	38.4746
12.7715	38.2077
12.7916	38.2735
12.8115	38.5554
12.8313	38.4227
12.8513	38.4739
12.871	38.517
12.8909	38.523
12.9107	38.4731
12.9305	38.5349
12.9502	38.626
12.97	38.6721
12.9898	38.6635
13.0094	38.7985
13.0291	38.7715
13.0491	38.7568
13.0688	38.9372
13.0889	38.9382
13.1085	38.8742
13.1285	39.1199
13.1481	38.9349
13.168	39.0926
13.1876	39.1781
13.2076	39.1969
13.2275	39.2603
13.2474	39.2694
13.2671	39.2517
13.2867	39.3298
13.3065	39.4431
13.3265	39.3842
13.3461	39.4094
13.3661	39.5201
13.3859	39.5634
13.4059	39.4505
13.4256	39.8885
13.4454	39.7317
13.4651	39.7133
13.4847	39.8644
13.5043	39.8439
13.5239	39.9116
13.5435	39.8034
13.5632	40.1141
13.5828	40.0821
13.6026	40.2036
13.6223	40.0033
13.6423	40.1633
13.662	40.3564
13.6817	40.3393
13.7012	40.6148
13.721	40.6122
13.7407	40.4
13.7606	40.6832
13.7802	40.5588
13.8	40.5618
13.8198	40.9353
13.8396	40.8134
13.8592	41.0039
13.879	40.9665
13.8989	40.9485
13.9186	41.1004
13.9381	40.9021
13.9579	41.2194
13.9776	41.1046
13.9973	41.0868
14.0169	41.2668
14.0365	41.4508
14.0563	41.3586
14.076	41.4232
14.0958	41.5545
14.1155	41.6317
14.1352	41.5749
14.1551	41.6999
14.1748	41.6547
14.1947	41.929
14.2144	41.8162
14.2342	41.8556
14.2541	41.9805
14.2738	42.1465
14.2935	42.2343
14.3132	42.1846
14.3328	42.2003
14.3526	42.2153
14.3721	42.2477
14.3918	42.5613
14.4115	42.6185
14.4312	42.5928
14.4509	42.5064
14.4706	42.571
14.4903	42.7537
14.51	42.7642
14.5295	42.7561
14.5492	42.9398
14.5688	42.8328
14.5886	43.1058
14.6083	43.1434
14.6278	42.9956
14.6473	43.0844
14.667	43.1232
14.6866	43.4073
14.7063	43.4552
14.7258	43.5465
14.7455	43.5691
14.7653	43.6776
14.785	43.5503
14.8046	43.4808
14.8244	43.6701
14.8441	43.7491
14.8636	43.9323
14.8832	44.1927
14.9028	43.7869
14.9224	44.211
14.942	44.0556
14.9614	44.1965
14.9811	44.1457
15.0006	44.5277
15.0201	44.3581
15.0396	44.6379
15.0595	44.5597
15.079	44.6178
15.0989	44.6609
15.1184	44.7796
15.1382	44.6666
15.1576	44.7513
15.1773	44.9016
15.1967	45.1043
15.2164	44.9483
15.2358	45.0977
15.2554	45.1968
15.2749	45.1356
15.2946	45.4259
15.3144	45.4622
15.334	45.6795
15.3535	45.5782
15.3733	45.7115
15.3929	45.555
15.4127	45.6696
15.4322	45.7412
15.4519	45.9312
15.4714	45.9346
15.491	46.0086
15.5104	45.9615
15.5301	46.1626
15.5496	46.1874
15.5694	46.2446
15.5888	46.3095
15.6086	46.291
15.628	46.4511
15.6478	46.7934
15.6671	46.4754
15.6867	46.6444
15.7062	46.8198
15.7259	46.7252
15.7454	46.935
15.7652	47.0223
15.7847	46.9352
15.8042	47.0655
15.8237	47.1085
15.8432	47.2674
15.8627	47.2346
15.8824	47.4391
15.9018	47.4755
15.9214	47.5258
15.941	47.5652
15.9606	47.6388
15.9801	47.8969
15.9996	47.8567
16.0191	47.7759
16.0386	48.0006
16.0581	47.9313
16.0777	48.1953
16.0972	48.1576
16.1168	48.088
16.1364	48.4931
16.1561	48.2268
16.1755	48.4362
16.1951	48.5038
16.2145	48.5979
16.2342	48.7774
16.2536	48.5917
16.273	49.0274
16.2925	48.9456
16.312	49.0002
16.3315	49.2945
16.351	49.1896
16.3705	49.1331
16.3899	49.3613
16.4093	49.4759
16.4288	49.2079
16.4483	49.526
16.4678	49.7203
16.4872	49.7101
16.5068	49.8318
16.5263	49.9273
16.5458	49.9118
16.5652	50.3018
16.5848	50.0607
16.6043	50.1039
16.6239	50.313
16.6434	50.247
16.6631	50.3988
16.6826	50.3312
16.702	50.6841
16.7216	50.5913
16.7412	50.8288
16.7607	50.826
16.7803	50.9665
16.7999	50.9325
16.8195	51.1996
16.839	51.1892
16.8586	51.3747
16.878	51.2731
16.8974	51.3741
16.9168	51.5083
16.9363	51.8641
16.9556	51.6585
16.9753	51.9763
16.9947	52.139
17.0144	52.145
17.0338	52.3131
17.0533	52.4862
17.0728	52.3791
17.0924	52.4899
17.1119	52.4633
17.1314	52.8843
17.1508	52.5631
17.1707	52.9929
17.1903	53.037
17.2099	53.0594
17.2294	53.0871
17.2491	53.1289
17.2685	53.2294
17.2881	53.3743
17.3075	53.5201
17.3271	53.5733
17.3466	53.72
17.3661	54.0372
17.3856	54.0762
17.4051	53.9368
17.4246	54.0784
17.4441	54.1685
17.4635	54.4746
17.483	54.2118
17.5024	54.5857
17.522	54.4459
17.5414	54.5874
17.561	54.9736
17.5804	54.9225
17.6	54.8919
17.6194	54.9779
17.6389	55.0693
17.6585	55.2333
17.678	55.2332
17.6974	55.4549
17.7169	55.4648
17.7365	55.654
17.7561	55.6203
17.7755	55.9515
17.795	56.0708
17.8146	55.9576
17.8341	55.8604
17.8535	56.0365
17.873	56.2852
17.8925	56.2078
17.912	56.361
17.9314	56.5282
17.951	56.7359
17.9704	56.6094
17.9899	56.9442
18.0093	56.6821
18.0288	56.8561
18.0482	57.097
18.0678	57.1415
18.0872	57.2567
18.1067	57.3659
18.126	57.3595
18.1457	57.4806
18.1652	57.5822
18.1847	57.5808
18.2042	57.5594
18.2237	57.8663
18.2431	57.9925
18.2626	57.9204
18.2819	58.2528
18.3015	58.0684
18.3209	58.3972
18.3406	58.3947
18.3601	58.563
18.3796	58.643
18.3989	58.7806
18.4184	58.8209
18.4379	58.9794
18.4575	59.0389
18.4769	59.0959
18.4964	59.1151
18.5158	59.0245
18.5354	59.249
18.5549	59.2783
18.5745	59.595
18.5939	59.5228
18.6135	59.6435
18.6328	59.6738
18.6524	59.8663
18.6717	59.7988
18.6911	59.9231
18.7106	60.1002
18.7301	60.0996
18.7497	60.2203
18.7693	60.2625
18.7888	60.5099
18.8083	60.4186
18.8279	60.6277
18.8474	60.7415
18.8668	60.5904
18.8863	60.7804
18.9058	61.0449
18.9254	61.0891
18.945	61.2552
18.9647	61.3549
18.984	61.5808
19.0036	61.2811
19.023	61.614
19.0425	61.7273
19.0619	61.79
19.0817	61.9871
19.1011	62.0048
19.1208	62.0325
19.1403	62.2022
19.1598	62.2362
19.1793	62.366
19.1989	62.5985
19.2184	62.6983
19.2378	62.8742
19.2572	62.7608
19.2767	63.0347
19.2962	62.8026
19.3157	63.0908
19.3352	63.1175
19.3548	63.3623
19.3743	63.3608
19.3938	63.4472
19.4133	63.643
19.4327	63.6437
19.4521	63.6465
19.4716	63.8787
19.4909	64.0218
19.5104	64.0245
19.5299	64.2511
19.5494	64.2926
19.5688	64.3782
19.5883	64.4551
19.6078	64.4786
19.6275	64.5985
19.6471	64.8361
19.6665	64.9346
19.686	64.9162
19.7056	64.7765
19.725	65.1477
19.7446	65.4604
19.7639	65.2473
19.7835	65.3591
19.8028	65.5009
19.8224	65.5452
19.8416	65.7288
19.8612	65.7418
19.8806	65.841
19.9002	65.9504
19.9197	65.9993
19.9392	66.1736
19.9586	66.1628
19.9782	66.4283
19.9976	66.2943
20.0171	66.5323
20.0365	66.6347
20.056	66.8469
20.0754	66.7497
20.0949	66.8617
20.1142	67.225
20.1337	67.0458
20.1532	67.0742
20.1727	67.3916
20.1921	67.5169
20.2115	67.5254
20.2309	67.6428
20.2505	67.7014
20.2698	67.912
20.2894	68.0933
20.3088	67.9562
20.3284	68.0935
20.3479	68.2108
20.3673	68.3313
20.3866	68.2902
20.4062	68.6048
20.4256	68.5429
20.445	68.8382
20.4644	68.9935
20.4839	68.8221
20.5035	68.8421
20.523	69.1054
20.5423	69.1928
20.5618	69.1833
20.5813	69.4757
20.6008	69.6664
20.6202	69.5973
20.6397	69.8071
20.659	69.8308
20.6786	69.9857
20.6982	69.9334
20.7371	70.2848
20.7568	70.2918
20.7762	70.4086
20.7956	70.6297
20.8149	70.675
20.8346	70.9225
20.854	70.937
20.8736	70.8869
20.8929	71.0934
20.9126	71.0956
20.932	71.1771
20.9515	71.2858
20.9708	71.309
20.9905	71.6605
21.0098	71.6484
21.0294	71.7476
21.0486	71.7623
21.0681	72.0792
21.0874	71.9694
21.1067	72.2029
21.126	72.282
21.1455	72.4568
21.1649	72.4163
21.1842	72.682
21.2037	72.5722
21.2231	72.6765
21.2424	72.8735
21.2619	73.1261
21.2813	73.0744
21.3007	72.9865
21.3201	73.1778
21.3395	73.322
21.3589	73.389
21.3784	73.5751
21.3977	73.5139
21.4174	73.6576
21.4368	73.7136
21.4562	73.8659
21.4756	74.0057
21.4952	74.2131
21.5144	74.2675
21.5339	74.2237
21.5532	74.4777
21.5727	74.4891
21.592	74.6722
21.6114	74.611
21.6307	74.7814
21.6502	74.8382
21.6697	75.1442
21.6892	75.3217
21.7088	75.3779
21.7284	75.4301
21.7478	75.5443
21.7674	75.5056
21.7868	75.6964
21.8064	75.9418
21.8261	75.7745
21.8458	76.1958
21.8653	76.1309
21.885	76.1536
21.9046	76.295
21.9243	76.1328
21.9439	76.2686
21.9636	76.0744
21.9834	76.3846
22.003	76.4253
22.0222	76.2383
22.042	76.4459
22.0613	76.3757
22.0806	76.2429
22.1001	76.513
22.1194	76.5077
22.1389	76.4154
22.1585	76.0376
22.1782	76.4473
22.1982	76.6427
22.2174	76.7364
22.2368	76.9344
22.2563	76.9222
22.2758	76.7475
22.2951	76.6858
22.3144	76.9736
22.3341	76.9769
22.3535	76.7537
22.3727	77.0559
22.3923	77.1125
22.412	76.8786
22.4319	77.1842
22.451	77.5031
22.4708	77.6686
22.4901	77.4347
22.5099	77.7246
22.5295	77.4421
22.5489	77.7257
22.5683	77.7694
22.5878	77.918
22.607	77.9624
22.6264	77.8488
22.6457	78.115
22.6654	78.2427
22.6849	78.1534
22.7043	78.4674
22.7237	78.2735
22.7433	78.337
22.7628	78.5918
22.7825	78.032
22.802	78.7619
22.8407	41.329
22.8606	41.5175
22.8801	41.4887
22.8997	41.7255
22.9192	41.5577
22.9387	41.7404
22.9583	41.8111
22.9779	41.7793
22.9974	41.6398
23.0172	42.0246
23.0366	41.9477
23.0563	41.8724
23.0757	42.046
23.0954	41.9575
23.1149	42.1028
23.1345	42.1692
23.1539	42.2116
23.1738	42.1398
23.1932	42.1162
23.2127	42.5324
23.2325	42.6397
23.2522	42.7796
23.2717	42.5977
23.2914	42.7562
23.3108	42.6754
23.3306	43.1064
23.35	42.8361
23.3697	42.9662
23.3893	42.7549
23.4093	43.0338
23.4288	43.1756
23.4483	43.1787
23.4679	43.1778
23.4873	43.2654
23.5068	43.2978
23.5265	43.4048
23.546	43.3804
23.5658	43.4323
23.5852	43.7239
23.6047	43.465
23.6244	43.7902
23.644	43.706
23.6635	43.7251
23.683	43.7779
23.7025	43.8241
23.722	43.9724
23.7415	44.0097
23.7611	43.979
23.7806	44.2138
23.8001	44.2445
23.8196	44.2548
23.8392	44.3792
23.8587	44.2855
23.8783	44.5978
23.8976	44.5399
23.9172	44.5265
23.9368	44.6448
23.9563	44.5932
23.9759	44.5239
23.9955	44.7061
24.0149	45.0528
24.0345	44.9365
24.0539	45.074
24.0735	45.1813
24.0929	45.0288
24.1126	45.1946
24.132	45.2565
24.1515	45.3684
24.1709	45.2636
24.1906	45.3956
24.2102	45.547
24.2298	45.5317
24.2492	45.5247
24.2689	45.6276
24.2884	45.6236
24.3079	45.7595
24.3274	45.7435
24.347	45.9152
24.3663	45.9528
24.3861	46.0003
24.4056	46.1468
24.4252	46.1012
24.4448	46.3075
24.4644	46.3051
24.4839	46.2255
24.5035	46.3862
24.5231	46.402
24.5424	46.455
24.5619	46.7201
24.5815	46.7415
24.6009	46.7477
24.6206	46.882
24.6401	46.9305
24.6597	46.9293
24.6792	47.1141
24.6989	47.0821
24.7183	46.9862
24.7377	47.359
24.7572	47.3446
24.7766	47.3569
24.796	47.3556
24.8155	47.604
24.835	47.26
24.8546	47.6835
24.8739	47.6515
24.8936	47.7734
24.9132	47.9432
24.9327	47.989
24.9521	47.9678
24.9717	48.0831
24.9911	48.1567
25.0106	48.1499
25.0298	48.3641
25.0493	48.2846
25.0685	48.41
25.0882	48.6398
25.1076	48.6482
25.1272	48.8444
25.1468	48.9122
25.1665	48.6414
25.1859	48.9253
25.2054	48.921
25.2248	49.2092
25.2443	49.2073
25.2635	49.1072
25.2831	49.1117
25.3025	49.3907
25.322	49.456
25.3414	49.4483
25.361	49.6122
25.3805	49.6146
25.3999	49.7365
25.4192	49.744
25.4387	49.7823
25.458	49.9097
25.4775	49.8936
25.497	50.3221
25.5164	50.1679
25.5358	50.2369
25.5553	50.5532
25.5746	50.5135
25.5942	50.5393
25.6136	50.4357
25.6331	50.734
25.6525	50.7641
25.672	50.6598
25.6913	50.8248
25.7109	51.2324
25.7303	51.1365
25.7498	51.188
25.7692	51.3354
25.7887	51.3293
25.8081	51.4298
25.8274	51.5665
25.8469	51.6941
25.8663	51.6631
25.8857	51.6149
25.9052	51.7612
25.9246	51.9451
25.9442	51.9869
25.9635	52.1554
25.983	52.1433
26.0024	52.1837
26.0219	52.3708
26.0412	52.4735
26.0607	52.5403
26.08	52.642
26.0996	52.8075
26.1189	52.8497
26.1382	53.0159
26.1576	53.0999
26.1797	53.139
26.199	53.2006
26.2185	53.2226
26.2378	53.3102
26.2574	53.5254
26.2767	53.5145
26.2961	53.5669
26.3154	53.7535
26.3347	53.8756
26.3541	53.9489
26.3737	53.8792
26.393	53.9906
26.4126	54.0007
26.4318	54.2717
26.4513	54.4708
26.4706	54.3032
26.4902	54.4891
26.5097	54.6297
26.5291	54.7539
26.5485	54.7809
26.568	54.8919
26.5874	54.8372
26.6069	54.9316
26.6262	55.0543
26.6456	55.2198
26.6652	55.3821
26.6847	55.5086
26.704	55.4574
26.7234	55.6298
26.7429	55.6724
26.7624	55.7278
26.7818	55.8493
26.8013	56.0047
26.8206	56.1867
26.8401	56.2818
26.8594	56.2671
26.8789	56.5808
26.8983	56.606
26.9176	56.536
26.9369	56.6552
26.9563	56.8065
26.9755	56.95
26.9951	57.0852
27.0143	57.1092
27.0339	57.4041
27.0532	57.4256
27.0726	57.236
27.092	57.4279
27.1113	57.6813
27.1305	57.5204
27.1499	57.6599
27.1691	57.812
27.1884	57.9368
27.2078	57.8811
27.2273	58.0626
27.2466	58.2762
27.266	58.4563
27.2854	58.5273
27.3048	58.778
27.3244	58.6978
27.3437	58.8963
27.3633	58.8488
27.3828	59.0079
27.402	59.1784
27.4215	59.4208
27.4407	59.3902
27.4602	59.4495
27.4794	59.4511
27.4987	59.6508
27.5181	59.7139
27.5374	60.0306
27.5566	59.9021
27.5761	60.1028
27.5959	60.1377
27.6153	60.3862
27.6346	60.4212
27.6539	60.6998
27.6732	60.5073
27.6925	60.7235
27.7117	60.9599
27.731	61.0991
27.7503	60.8622
27.7698	61.287
27.7891	61.3294
27.8085	61.3211
27.8278	61.5274
27.8471	61.529
27.8663	61.6045
27.8858	61.7102
27.9054	62.1693
27.9248	62.0917
27.944	62.135
27.9633	62.3735
27.9827	62.4353
28.002	62.5895
28.0213	62.7641
28.0407	62.6756
28.0601	62.6186
28.0795	62.8531
28.0987	63.1697
28.1181	63.4228
28.1374	63.356
28.1568	63.333
28.1762	63.4455
28.1956	63.5754
28.215	63.7129
28.2345	63.8565
28.2539	63.9189
28.2733	64.1334
28.2928	64.2095
28.3121	64.2372
28.3314	64.5216
28.3508	64.6239
28.37	64.7197
28.3894	64.8242
28.4087	64.7677
28.428	65.0169
28.4474	65.1476
28.4667	65.076
28.4859	65.2726
28.5053	65.4766
28.5246	65.763
28.544	65.5442
28.5633	65.9223
28.5828	65.7945
28.6021	66.0404
28.6214	66.0756
28.6408	66.4151
28.6601	66.5311
28.6794	66.6113
28.6987	66.5141
28.7179	66.7571
28.7372	66.8927
28.7565	67.1211
28.7758	67.1074
28.7951	67.2835
28.8145	67.3384
28.8338	67.3731
28.8531	67.4001
28.8723	67.7025
28.8917	67.8953
28.911	68.0757
28.9305	67.8752
28.9497	68.2456
28.9691	68.3572
28.9884	68.3396
29.0077	68.562
29.0269	68.5151
29.0462	68.8052
29.0654	68.8051
29.0849	68.7722
29.1041	69.034
29.1237	69.1532
29.1429	69.2347
29.1623	69.4709
29.1816	69.395
29.201	69.6994
29.2202	69.6725
29.2396	69.9832
29.2589	69.8225
29.2782	70.2281
29.2975	70.1805
29.3169	70.4265
29.3362	70.434
29.3556	70.558
29.3749	70.6117
29.3943	70.7011
29.4134	70.8883
29.4328	71.1133
29.4521	70.9845
29.4715	71.1401
29.4907	71.282
29.5101	71.4256
29.5293	71.5783
29.5487	71.6577
29.568	71.8649
29.5873	71.9176
29.6064	71.8867
29.6257	72.1437
29.6449	72.4263
29.6642	72.3958
29.6834	72.5271
29.7027	72.6338
29.7219	72.7744
29.7412	72.7215
29.7605	73.0135
29.7798	72.8655
29.7989	73.098
29.8184	73.1874
29.8376	73.0571
29.8573	73.2971
29.8765	73.432
29.8959	73.7364
29.9154	73.7305
29.9347	73.7915
29.9539	73.9578
29.9732	74.0529
29.9926	74.1704
30.0119	74.2094
30.0311	74.3927
30.0504	74.7319
30.0695	74.6297
30.0889	74.8838
30.1082	75.0314
30.1275	75.1951
30.1467	75.2352
30.166	75.0509
30.1852	75.3912
30.2045	75.5294
30.2237	75.505
30.243	75.7754
30.2623	75.8018
30.2815	76.0104
30.3008	76.0648
30.32	76.2035
30.3392	76.4743
30.3585	76.3996
30.3776	76.4729
30.397	76.6651
30.4163	76.8923
30.4358	76.8832
30.455	77.0009
30.4743	77.076
30.4935	77.4203
30.5128	77.4685
30.5321	77.6602
30.5514	77.7303
30.5707	77.8707
30.59	77.8768
30.6092	77.9856
30.6285	78.2497
30.6478	78.607
30.6672	78.5206
30.6865	78.5108
30.7057	78.6539
30.7249	79.0057
30.7442	79.131
30.7634	79.0259
30.7826	79.268
30.8017	79.2559
30.8212	79.4737
30.8404	79.6109
30.8599	79.6522
30.8791	79.7899
30.8984	79.9423
30.9176	80.1841
30.937	80.5178
30.9561	80.4865
30.9754	80.6139
30.9946	80.8712
31.014	80.8367
31.0333	81.0539
31.0527	81.3032
31.0719	81.5072
31.0913	81.7499
31.1106	81.8048
31.1302	81.914
31.1495	82.194
31.1689	82.2613
31.1882	82.3186
31.2076	82.4339
31.2269	82.5997
31.2463	82.5104
31.2658	82.836
31.2852	83.0049
31.3045	83.0693
31.3238	83.1459
31.3432	83.3333
31.3625	83.2671
31.3818	83.3355
31.4014	83.1508
31.4207	83.1582
31.4401	83.1509
31.4591	83.3555
31.4784	83.8739
31.4983	83.5163
31.5181	83.6023
31.5373	83.525
31.5564	83.6829
31.5754	83.6354
31.5952	83.9126
31.6146	83.7472
31.6336	84.0271
31.6523	84.0126
31.6717	84.4706
31.6909	84.6292
31.7099	84.0997
31.7291	84.6881
31.7487	84.6529
31.768	84.0222
31.7875	84.3214
31.8068	84.8321
31.826	84.9888
31.8455	84.7473
31.8649	85.2019
31.8839	84.9683
31.9029	84.7396
31.9217	85.0415
31.9414	85.748
31.9609	85.36
31.9804	85.7139
31.9996	85.712
32.019	85.5294
32.0382	85.7387
32.0576	85.5828
32.1349	38.5182
32.1544	38.6231
32.174	38.4939
32.1935	38.6811
32.213	38.5861
32.2322	38.6846
32.2517	38.6344
32.2712	38.6919
32.2907	38.7675
32.3101	38.9273
32.3296	38.9023
32.3489	38.907
32.3684	38.8399
32.3879	39.0141
32.4075	38.8865
32.4269	39.0749
32.4466	39.1655
32.466	39.2137
32.4855	39.3935
32.5048	39.156
32.5244	39.2961
32.5437	39.264
32.5634	39.5197
32.5827	39.5099
32.6022	39.4688
32.6216	39.4844
32.641	39.5595
32.6604	39.6627
32.6798	39.7349
32.6994	39.7716
32.7197	39.7677
32.7391	39.9123
32.759	39.868
32.7783	39.9817
32.798	40.032
32.8174	39.9503
32.8369	40.1393
32.8562	40.1525
32.8758	40.3647
32.895	40.1173
32.9145	40.5487
32.9338	40.4814
32.9535	40.3131
32.9727	40.4618
32.9924	40.4859
33.0118	40.51
33.0314	40.6647
33.0508	40.831
33.0706	40.9604
33.09	40.8262
33.1094	40.8794
33.1287	40.9453
33.1482	40.8636
33.1676	41.1251
33.187	41.0531
33.2064	41.1444
33.2258	41.2829
33.2452	41.1237
33.2647	41.3335
33.2841	41.352
33.3035	41.4506
33.3227	41.5916
33.3423	41.4388
33.3616	41.6142
33.3814	41.6442
33.4006	41.7482
33.4202	41.7552
33.4396	41.8277
33.4592	41.9452
33.4784	42.0887
33.498	42.1156
33.5172	42.1016
33.5367	42.1915
33.556	42.211
33.5756	42.2104
33.5949	42.34
33.6145	42.3498
33.6338	42.4828
33.6531	42.4999
33.6725	42.6282
33.6921	42.7552
33.7115	42.603
33.7312	42.832
33.7505	42.621
33.7703	42.8625
33.7896	42.9137
33.8091	42.953
33.8284	42.8532
33.8479	43.0016
33.8674	42.8563
33.8869	43.039
33.9063	43.5059
33.9259	43.3015
33.9452	43.5334
33.9651	43.3763
33.9845	43.3289
34.0039	43.4835
34.0231	43.5661
34.0427	43.774
34.0619	43.7626
34.0814	43.6755
34.1007	43.8429
34.1203	43.9428
34.1396	43.8257
34.1591	44.0757
34.1784	44.3842
34.1978	44.2688
34.2171	44.3853
34.2365	44.2473
34.256	44.2506
34.2756	44.5422
34.2953	44.5624
34.3147	44.5446
34.3341	44.8685
34.3536	44.7668
34.3728	44.9376
34.3924	44.9682
34.4118	45.0024
34.4312	44.8992
34.4504	45.1422
34.4699	45.3642
34.4892	45.2143
34.5086	45.2364
34.5279	45.4428
34.5475	45.4268
34.567	45.4783
34.5864	45.6495
34.6057	45.5571
34.6252	45.8287
34.6445	45.9032
34.6641	45.8859
34.6834	46.2564
34.7029	46.0476
34.7222	46.2372
34.7417	46.2068
34.7611	46.147
34.7806	46.37
34.8	46.2873
34.8195	46.5376
34.8388	46.5849
34.8583	46.7112
34.8776	46.5416
34.8969	46.6534
34.9161	46.8156
34.9355	46.912
34.9548	46.9605
34.9742	47.0722
34.9934	47.1906
35.0129	47.2311
35.0322	47.5031
35.0518	47.359
35.0713	47.5051
35.0908	47.6616
35.1103	47.7888
35.1297	47.9727
35.1489	47.7159
35.1683	47.8332
35.1875	47.8734
35.207	47.9859
35.2264	48.1651
35.2461	48.0652
35.2652	48.2411
35.2845	48.4395
35.3038	48.5658
35.3232	48.7776
35.3424	48.7351
35.3618	48.8849
35.381	48.7912
35.4004	48.895
35.4197	48.925
35.4394	49.0387
35.4588	49.3614
35.4781	49.0882
35.4973	49.2792
35.5166	49.4582
35.5359	49.515
35.5553	49.625
35.5746	49.4845
35.5941	49.5076
35.6133	49.8054
35.6328	49.9506
35.6521	49.885
35.6715	49.9016
35.6909	50.1478
35.7104	50.1255
35.7296	50.416
35.749	50.5476
35.7682	50.4183
35.7876	50.6307
35.8068	50.6539
35.8264	50.8772
35.8456	50.8869
35.8651	50.9052
35.8843	50.9607
35.9038	51.1256
35.9232	51.2001
35.9426	51.3953
35.9618	51.3724
35.9813	51.4019
36.0005	51.7128
36.0199	51.7876
36.0392	51.7747
36.0587	51.7854
36.078	52.0089
36.0974	52.0328
36.1168	52.1392
36.1361	52.2237
36.1555	52.2713
36.1749	52.5174
36.1941	52.5067
36.2135	52.4452
36.2327	52.5915
36.252	52.4863
36.2712	52.7161
36.2906	53.0016
36.3098	52.8344
36.3291	53.1972
36.3483	53.2777
36.3678	53.2439
36.387	53.2876
36.4065	53.6236
36.4257	53.6615
36.4451	53.7009
36.4643	53.9269
36.4837	53.8636
36.5029	54.1525
36.5222	54.0804
36.5415	54.1795
36.561	54.2659
36.5802	54.3862
36.5995	54.4304
36.6187	54.5987
36.6379	54.6
36.6572	54.8809
36.6766	55.0101
36.6957	55.0436
36.7151	55.0786
36.7343	55.1727
36.7536	55.211
36.7729	55.2297
36.7922	55.5615
36.8117	55.5219
36.8311	55.4155
36.8503	55.7446
36.8697	55.8926
36.8889	55.9171
36.9083	56.0466
36.9275	56.0978
36.9467	56.2939
36.966	56.369
36.9855	56.5593
37.0048	56.7317
37.0244	56.6711
37.0436	56.8227
37.0628	56.8327
37.082	57.2446
37.1017	57.0199
37.121	57.2811
37.1405	57.3561
37.1598	57.3591
37.1793	57.3929
37.1985	57.6018
37.2179	57.5978
37.2371	57.8672
37.2563	57.9573
37.2755	58.0848
37.2949	58.0351
37.3141	58.0934
37.3334	58.4194
37.3525	58.1626
37.3719	58.3972
37.391	58.5829
37.4102	58.7532
37.4293	58.9326
37.4485	59.0522
37.4677	58.9016
37.487	59.1823
37.5061	59.0842
37.5254	59.4547
37.5446	59.4219
37.5638	59.3493
37.5831	59.8158
37.6023	59.6826
37.6215	59.7103
37.6408	60.0913
37.6598	59.8348
37.6794	60.1842
37.6985	60.0091
37.7178	60.1338
37.737	60.3008
37.7563	60.6374
37.7755	60.564
37.7947	60.7533
37.8141	60.8525
37.8333	60.8843
37.8526	61.2172
37.8718	61.1801
37.8909	61.0879
37.9102	61.3379
37.9294	61.307
37.9487	61.4697
37.9679	61.3686
37.9872	61.6882
38.0063	61.8465
38.0256	61.8944
38.0449	61.953
38.0643	62.2383
38.0834	62.1187
38.1028	62.4942
38.1218	62.3705
38.1413	62.8547
38.1604	62.6802
38.1797	62.6847
38.1988	62.7887
38.2181	63.0979
38.2372	63.2456
38.2565	63.3305
38.2757	63.4902
38.2951	63.5587
38.3143	63.6927
38.3336	63.6631
38.3529	63.5868
38.3722	63.8345
38.3914	63.8608
38.4106	64.2464
38.4298	64.1676
38.4492	64.2381
38.4683	64.2999
38.4875	64.4696
38.5066	64.3795
38.526	64.7721
38.5452	64.6912
38.5646	64.8023
38.5838	64.9514
38.6031	65.1006
38.6222	65.1822
38.6415	65.3628
38.6607	65.3273
38.68	65.5995
38.6992	65.5372
38.7185	65.7279
38.7376	65.8533
38.7571	65.8892
38.7762	66.106
38.7956	66.0703
38.8147	66.241
38.834	66.2576
38.8532	66.2526
38.8724	66.5195
38.8918	66.6581
38.911	66.9058
38.9301	66.6964
38.9494	66.7939
38.9685	66.9815
38.9878	67.1045
39.007	67.0773
39.0263	67.2313
39.0455	67.3317
39.0649	67.728
39.0839	67.5653
39.1033	67.6125
39.1223	67.7521
39.1416	67.9465
39.1609	67.8921
39.1801	68.0008
39.1992	68.1511
39.2186	68.3661
39.2377	68.3195
39.2568	68.6106
39.2759	68.6273
39.2951	69.0095
[truncated: 4,377 more rows]

## Sheet: 01-02-2019_T
Time (h)	Buoyant mass (pg)		Mitosis #	Start time (h)
0.00329	51.5505		1	6.39117
0.02347	51.5442		2	16.8396
0.04308	51.7658		3	28.6908
0.06357	51.7627		4	39.6013
0.08281	51.8368		5	49.1432
0.10277	51.9372		6	58.0108
0.1221	52.068		7	67.3989
0.14267	52.2314		8	75.8195
0.16222	52.3762		9	84.2414
0.18247	52.4231		10	91.8982
0.20197	52.5386		11	100.612
0.22227	52.7908		12	109.166
0.24175	52.6674		13	118.361
0.26251	52.8978
0.28202	53.0823
0.30215	53.1036
0.32128	53.1591
0.34123	53.4286
0.36063	53.4987
0.3809	53.5597
0.40032	53.7119
0.42051	53.711
0.43993	53.8629
0.45948	53.9432
0.47947	54.1114
0.50009	54.135
0.51955	54.1121
0.53885	54.3838
0.55793	54.6085
0.57696	54.5353
0.59597	54.6662
0.61515	54.6461
0.63391	54.6973
0.65281	54.9539
0.67176	55.0374
0.69101	55.1695
0.71009	55.3391
0.729	55.5191
0.74815	55.5561
0.76752	55.5671
0.78669	55.5486
0.80593	55.797
0.82505	55.8039
0.84428	55.9608
0.86352	56.1467
0.88276	56.2135
0.90162	56.3385
0.92091	56.5244
0.93981	56.5412
0.95893	56.6651
0.97826	56.6536
0.99755	56.8496
1.01663	56.9838
1.03573	56.9714
1.05494	57.0639
1.07423	57.1188
1.09321	57.2689
1.11247	57.3682
1.13173	57.4432
1.15064	57.6511
1.1698	57.7609
1.18893	57.7486
1.20834	57.947
1.2276	58.0426
1.24682	58.1794
1.26614	58.4594
1.2853	58.4328
1.30427	58.5002
1.32333	58.597
1.34251	58.7138
1.3615	58.7315
1.38061	58.7658
1.39968	59.0512
1.41899	59.0851
1.43832	59.1886
1.45773	59.3361
1.47676	59.3976
1.49597	59.6094
1.51508	59.5832
1.53426	59.8308
1.55321	59.8696
1.57257	59.8981
1.59174	60.0527
1.61103	60.2275
1.62998	60.4239
1.64909	60.4937
1.66805	60.5374
1.68731	60.5202
1.70619	60.8297
1.72556	60.6221
1.74457	60.9222
1.76402	61.0506
1.7831	61.1277
1.80237	61.1594
1.8215	61.2946
1.84083	61.5568
1.85984	61.5725
1.87908	61.7375
1.89817	61.729
1.91709	61.9009
1.93602	61.8821
1.95525	62.1568
1.97439	62.1819
1.99353	62.2242
2.01259	62.5732
2.03183	62.6345
2.05086	62.5581
2.07025	62.7605
2.08927	62.7713
2.10865	63.0143
2.12766	63.1097
2.14702	63.1981
2.16617	63.248
2.18539	63.3826
2.20448	63.4958
2.22361	63.7915
2.24268	63.7771
2.26194	63.7783
2.28105	63.9688
2.30035	64.1179
2.31934	64.1609
2.33845	64.2953
2.35751	64.2626
2.37655	64.5374
2.39562	64.6283
2.41447	64.8229
2.43347	64.7867
2.45277	65.0159
2.47205	65.2229
2.49099	65.1711
2.51022	65.1938
2.52953	65.2763
2.54852	65.2809
2.56741	65.5475
2.58622	65.6859
2.60533	65.7935
2.62461	65.8484
2.64385	65.9077
2.66295	65.941
2.68209	66.3482
2.70123	66.3192
2.72041	66.4497
2.73923	66.517
2.7586	66.7188
2.77776	66.8373
2.79703	66.8162
2.81587	67.0895
2.8349	66.9568
2.85455	67.2504
2.87373	67.4257
2.89277	67.4787
2.91206	67.6801
2.93106	67.7238
2.9502	67.6389
2.96927	67.7707
2.98852	67.9395
3.00733	68.2623
3.02632	68.139
3.04542	68.437
3.06471	68.4868
3.08394	68.5542
3.10303	68.5827
3.12154	68.7357
3.14056	68.8777
3.15972	68.9358
3.17901	69.2005
3.19802	69.3114
3.2171	69.3691
3.23624	69.4643
3.25563	69.6134
3.27499	69.708
3.2941	69.7382
3.31323	69.8337
3.33246	69.9979
3.35133	69.9948
3.37054	70.171
3.38942	70.3609
3.40852	70.5763
3.42736	70.5475
3.44673	70.6676
3.46577	70.6212
3.48468	70.874
3.50368	70.9975
3.52276	71.0778
3.54173	71.2824
3.56084	71.4365
3.57997	71.5259
3.59896	71.6131
3.61801	71.5425
3.63713	71.6677
3.65609	71.8982
3.67503	71.9077
3.69425	72.064
3.71283	72.0811
3.73173	72.2681
3.75072	72.3725
3.76941	72.5757
3.78845	72.6366
3.80758	72.7476
3.82681	72.9673
3.84581	73.0566
3.86506	73.0054
3.88406	73.3254
3.9031	73.336
3.92209	73.4999
3.94112	73.5652
3.96018	73.7392
3.97919	73.8404
3.99809	73.9803
4.01717	73.9997
4.03593	74.0868
4.05503	74.2016
4.07398	74.3149
4.09309	74.6477
4.11209	74.7333
4.13132	74.7597
4.15016	74.947
4.16989	74.772
4.1894	75.0438
4.20945	75.1489
4.22897	75.4016
4.24927	75.508
4.26952	75.5682
4.28971	75.6508
4.30886	75.7335
4.32871	75.857
4.34804	76.0315
4.36781	76.1885
4.38727	76.2868
4.4076	76.3128
4.42697	76.5135
4.44752	76.7575
4.46691	76.8862
4.4872	77.0632
4.50656	76.9847
4.52711	77.2169
4.54656	77.381
4.56673	77.3668
4.58608	77.5106
4.60603	77.6465
4.62557	77.7859
4.6455	77.8957
4.66489	78.0998
4.68474	78.2181
4.70413	78.2023
4.72451	78.4974
4.7436	78.4682
4.76331	78.7208
4.78259	78.6459
4.80289	78.8727
4.82232	79.0263
4.84295	79.1863
4.86277	79.2185
4.88309	79.3816
4.90279	79.5522
4.92331	79.4885
4.94269	79.6823
4.96273	79.8708
4.98265	80.005
5.0033	80.105
5.02276	80.1914
5.04334	80.4659
5.06252	80.4046
5.08291	80.7141
5.10219	80.7907
5.12231	80.8778
5.14171	80.8952
5.16236	81.1752
5.18167	81.2301
5.20125	81.3398
5.22073	81.4342
5.2408	81.6006
5.26016	81.8248
5.28025	81.7629
5.29936	81.9102
5.31958	82.0961
5.33895	82.2365
5.35905	82.2566
5.37854	82.566
5.39872	82.6195
5.41818	82.692
5.4382	82.8607
5.45732	82.9665
5.47719	83.1035
5.49657	83.2268
5.51685	83.4079
5.53596	83.5149
5.55631	83.6292
5.57562	83.6983
5.59554	83.8514
5.6148	83.9358
5.63515	84.1291
5.65498	84.193
5.67539	84.4171
5.69492	84.4057
5.71517	84.4848
5.73459	84.859
5.75486	84.9167
5.77423	84.9404
5.79497	85.108
5.81433	85.318
5.83443	85.4309
5.85382	85.5445
5.87402	85.6357
5.89334	85.8567
5.91378	85.8296
5.93296	86.012
5.9536	86.2737
5.97286	86.4765
5.99334	86.5116
6.01282	86.6928
6.03349	86.7809
6.05298	86.8965
6.07322	87.1605
6.09267	87.1157
6.11264	87.3738
6.132	87.3564
6.15213	87.4683
6.17166	87.7044
6.19212	87.8867
6.21232	88.1441
6.23231	88.1309
6.25183	88.1238
6.27194	88.3291
6.29135	88.5
6.31154	88.5427
6.33107	88.6459
6.35114	88.8527
6.37099	88.8418
6.39117	89.191
6.41061	89.1858
6.43031	89.2768
6.44998	89.4283
6.47136	89.1676
6.49083	89.4217
6.51143	89.3015
6.53076	89.2274
6.55059	89.4364
6.57006	89.4008
6.58998	89.373
6.60904	89.4374
6.62882	89.6054
6.64863	89.5256
6.66879	89.4427
6.68799	89.8484
6.70809	89.7092
6.72796	89.9595
6.74837	90.1095
6.76776	90.2427
6.78783	90.382
6.80724	90.263
6.82751	90.5058
6.84704	90.4345
6.86764	90.5914
6.88708	90.6639
6.90648	90.8191
6.92599	90.6894
6.94659	90.9562
6.96595	91.0315
6.98585	91.0968
7.0058	91.1986
7.02589	91.3554
7.04489	91.6107
7.065	91.5051
7.08426	91.6845
7.10432	91.4622
7.12447	46.4017
7.14483	46.5739
7.16435	46.5485
7.18467	46.6353
7.20415	46.6078
7.2249	46.6544
7.2446	46.7341
7.26467	46.8252
7.28408	46.9155
7.30407	46.9317
7.32364	47.0672
7.3438	47.0055
7.36331	46.98
7.38365	47.2436
7.40307	47.1694
7.42341	47.3229
7.44271	47.3061
7.46262	47.328
7.48243	47.5247
7.50276	47.6803
7.52374	47.5132
7.54371	47.7164
7.56397	47.7233
7.58443	47.7832
7.60401	47.7923
7.62458	47.9232
7.64421	48.0167
7.6649	48.0288
7.68436	48.1258
7.70462	48.2268
7.72429	48.2933
7.74473	48.2404
7.76424	48.3183
7.78483	48.5859
7.80427	48.493
7.82494	48.6371
7.84441	48.6111
7.86485	48.7876
7.8854	48.6327
7.90599	48.9294
7.92533	48.9171
7.94583	49.0314
7.96507	49.0849
7.98533	49.1468
8.00509	49.2509
8.02528	49.3346
8.04476	49.5363
8.06481	49.3644
8.08399	49.5992
8.10434	49.6544
8.12361	49.6326
8.14399	49.7547
8.16354	49.7908
8.18378	49.9102
8.20339	49.9369
8.22393	50.0482
8.24341	50.087
8.26359	50.0652
8.2827	50.2501
8.30322	50.2024
8.32278	50.3702
8.34288	50.4263
8.3623	50.52
8.38276	50.6205
8.40285	50.6939
8.42324	50.7246
8.44267	50.6758
8.46328	50.9362
8.48367	50.9291
8.50383	51.0263
8.52328	50.9222
8.54356	51.0513
8.56281	51.2423
8.58299	51.3679
8.6024	51.5243
8.62242	51.3128
8.6419	51.424
8.662	51.4537
8.68165	51.6121
8.70167	51.6047
8.72116	51.734
8.74206	51.8458
8.76148	51.8346
8.78165	51.9363
8.80094	51.9196
8.82124	52.0523
8.84074	52.1693
8.86108	52.305
8.88059	52.2929
8.90123	52.403
8.92078	52.4661
8.94064	52.4529
8.96009	52.6871
8.98044	52.8062
8.99996	52.7078
9.02021	52.8553
9.04057	52.8839
9.06081	53.0146
9.08048	52.94
9.10075	53.0193
9.12006	53.2362
9.14024	53.296
9.15965	53.4614
9.17964	53.3559
9.1988	53.4863
9.21899	53.4019
9.23863	53.6899
9.25893	53.619
9.27868	53.8811
9.29957	53.8823
9.31873	53.7742
9.33871	53.9105
9.35883	54.0236
9.37922	54.2593
9.39858	54.1295
9.41879	54.3389
9.43816	54.1589
9.45867	54.3518
9.47808	54.484
9.49828	54.6643
9.51763	54.6761
9.53823	54.8444
9.55826	54.7859
9.57837	54.7851
9.59785	55.0683
9.61817	55.097
9.6373	55.063
9.65732	55.3333
9.6767	55.3299
9.69687	55.2762
9.71641	55.4359
9.73654	55.6613
9.75607	55.6134
9.77616	55.6494
9.79628	55.7502
9.81618	55.9912
9.83566	56.0289
9.85605	56.1442
9.87558	56.1214
9.89547	56.124
9.91507	56.1337
9.93486	55.9834
9.95392	56.1981
9.97423	56.121
9.99334	56.1024
10.0139	56.3001
10.0343	56.2129
10.0546	56.3906
10.074	56.4901
10.0938	56.6181
10.1139	56.6213
10.1341	56.6892
10.1535	56.8137
10.1736	56.641
10.193	56.9707
10.2131	56.8818
10.2325	56.993
10.2526	56.9067
10.2719	57.1191
10.292	57.0815
10.3112	57.0867
10.3314	57.2646
10.3508	57.2067
10.3709	57.4587
10.3902	57.2975
10.4105	57.4138
10.4297	57.5636
10.4499	57.6491
10.4693	57.7362
10.4896	57.7754
10.5089	57.7233
10.5289	57.7391
10.5482	57.8254
10.5683	57.9381
10.5878	57.9651
10.6077	57.9921
10.627	58.1643
10.6474	58.1375
10.6666	58.2254
10.687	58.2736
10.7062	58.3653
10.727	58.3935
10.7463	58.3104
10.767	58.5103
10.7863	58.516
10.8065	58.5188
10.8258	58.5923
10.8459	58.7107
10.8657	58.7557
10.886	58.6797
10.9053	58.7859
10.9255	59.0871
10.9448	59.0394
10.9647	59.0892
10.984	59.3642
11.0043	59.223
11.0236	59.1939
11.0435	59.34
11.0629	59.2301
11.0831	59.3556
11.1024	59.4595
11.1221	59.5289
11.1416	59.495
11.1614	59.5435
11.1807	59.7733
11.2007	59.8856
11.2199	59.8703
11.2402	59.922
11.2592	60.0812
11.2791	59.986
11.2984	60.0495
11.319	60.0046
11.3383	60.1246
11.3583	60.2187
11.3778	60.2977
11.3975	60.4029
11.417	60.4627
11.4371	60.5845
11.4571	60.5559
11.4773	60.6208
11.4967	60.69
11.5165	60.7463
11.536	60.8446
11.5559	60.9146
11.5752	60.869
11.5959	61.1064
11.615	61.1279
11.6351	61.1682
11.6543	61.3598
11.6741	61.3061
11.6937	61.4363
11.714	61.5585
11.7334	61.5765
11.7534	61.6576
11.7725	61.7882
11.7927	61.6801
11.8118	61.8295
11.8317	61.8807
11.8509	61.9664
11.8711	62.1322
11.8905	62.1977
11.9105	62.3227
11.9297	62.2859
11.9498	62.4691
11.9692	62.3285
11.9898	62.4321
12.0093	62.597
12.03	62.6191
12.0491	62.7147
12.0695	62.7831
12.0887	62.7724
12.1085	62.8396
12.1276	63.0717
12.1476	62.8779
12.167	63.0756
12.1872	63.2071
12.2064	63.302
12.2261	63.447
12.2453	63.4738
12.2654	63.6199
12.2849	63.6182
12.3053	63.6694
12.3252	63.7241
12.3452	63.814
12.3644	63.9463
12.3843	64.0115
12.4042	64.2063
12.4245	64.0709
12.4435	64.1505
12.4637	64.2251
12.4832	64.3197
12.5029	64.2624
12.522	64.5116
12.5415	64.5173
12.5608	64.6462
12.5808	64.7152
12.6	64.8008
12.6196	64.7049
12.6387	64.927
12.6585	65.0521
12.6784	65.0822
12.6985	65.2506
12.718	65.3121
12.7383	65.4297
12.7573	65.4451
12.7774	65.5095
12.7975	65.558
12.8177	65.5846
12.8368	65.7931
12.8568	65.8933
12.876	65.9505
12.8961	66.0523
12.9152	66.0028
12.9358	66.1787
12.9551	66.2513
12.9751	66.2392
12.9945	66.3294
13.0148	66.4214
13.0339	66.5418
13.0539	66.5448
13.0732	66.7463
13.0933	66.7455
13.1124	66.7338
13.1323	66.9515
13.1515	67.0213
13.1716	67.0491
13.1907	67.2268
13.2109	67.1841
13.2299	67.3381
13.2499	67.4625
13.2697	67.5015
13.2897	67.7832
13.3089	67.6852
13.3287	67.6423
13.3481	67.7809
13.3682	67.8403
13.3874	67.8652
13.4074	68.0276
13.4269	68.0122
13.4464	68.0994
13.4657	68.2248
13.4858	68.0971
13.505	68.4202
13.5248	68.4526
13.5438	68.4729
13.5636	68.5385
13.5826	68.621
13.6023	68.7039
13.6216	68.7886
13.642	68.7843
13.6617	68.877
13.6816	69.0235
13.7011	69.0114
13.7212	69.1584
13.741	69.1621
13.7609	69.253
13.7801	69.2819
13.8002	69.3635
13.8192	69.4542
13.8389	69.6473
13.8582	69.6669
13.8776	69.8783
13.8967	69.9408
13.9165	69.9358
13.9359	69.888
13.9564	69.828
13.9758	70.0721
13.996	70.0787
14.0153	70.1667
14.035	70.3203
14.0542	70.3162
14.074	70.5026
14.0931	70.5712
14.113	70.6735
14.1323	70.6909
14.1521	70.6588
14.1716	70.8005
14.1914	70.8932
14.2105	71.0827
14.2306	71.012
14.2506	71.1987
14.2706	71.1719
14.2897	71.3518
14.31	71.3863
14.3288	71.518
14.3487	71.5003
14.368	71.7352
14.388	71.7211
14.4071	71.7692
14.4272	71.671
14.4468	72.0145
14.4667	71.9835
14.4859	72.1029
14.5061	72.1928
14.5257	72.1581
14.5458	72.3839
14.565	72.334
14.5849	72.5429
14.6043	72.6481
14.6238	72.5376
14.6431	72.7434
14.6634	72.8089
14.6825	72.8601
14.7021	73.0196
14.7215	73.1121
14.7415	73.1074
14.7608	73.1954
14.7808	73.2121
14.8001	73.3525
14.8199	73.3747
14.8389	73.5591
14.8587	73.6035
14.8783	73.6972
14.8985	73.6986
14.9177	73.8877
14.9372	73.8592
14.9564	73.9341
14.9763	74.1329
14.9954	74.1548
15.0155	74.2705
15.0343	74.3659
15.0544	74.2904
15.0735	74.2856
15.0938	74.4289
15.1129	74.4791
15.1334	74.7502
15.1529	74.7687
15.1723	74.7231
15.1914	74.882
15.211	74.9052
15.2301	74.8769
15.2501	75.0005
15.2696	75.1604
15.2895	75.1251
15.3086	75.1454
15.3286	75.2921
15.3486	75.2534
15.3685	75.4163
15.388	75.4982
15.4079	75.5889
15.4273	75.56
15.4473	75.7397
15.4663	75.759
15.4863	75.8967
15.5059	75.8701
15.5258	75.8658
15.545	75.9526
15.565	76.0903
15.5844	76.0784
15.6041	76.1142
15.6232	76.406
15.6435	76.3689
15.6625	76.4586
15.6824	76.5692
15.7016	76.4795
15.7215	76.7665
15.7406	76.7374
15.7605	76.7291
15.7803	76.8022
15.7999	76.9145
15.8191	76.8813
15.8388	77.0828
15.8583	77.0835
15.8784	77.1005
15.8974	77.2433
15.917	77.1675
15.9362	77.285
15.9563	77.3104
15.9756	77.4042
15.9956	77.4166
16.0146	77.5383
16.0345	77.5524
16.0534	77.5735
16.0734	77.7111
16.0925	77.794
16.1125	77.9171
16.1318	77.9451
16.1514	78.0239
16.1704	77.9326
16.1904	78.045
16.2093	78.2105
16.2293	78.2237
16.2483	78.3607
16.2682	78.3371
16.2881	78.4442
16.3082	78.4156
16.3273	78.3757
16.3469	78.5066
16.3666	78.602
16.3869	78.7435
16.406	78.5988
16.4259	78.774
16.4449	78.817
16.4646	78.7432
16.4839	78.9254
16.5037	78.9891
16.5233	78.9647
16.5432	79.1383
16.5623	79.3569
16.5822	79.1335
16.6023	79.359
16.6224	79.427
16.6416	79.4819
16.6621	79.5998
16.682	79.6838
16.7024	79.7475
16.7216	79.8445
16.7416	79.8351
16.7607	79.8418
16.7807	79.9134
16.8003	80.1035
16.8204	80.094
16.8396	80.0544
16.8599	80.1009
16.8798	80.082
16.8997	79.8952
16.92	79.8654
16.9402	79.6404
16.9593	79.7097
16.9791	79.7195
16.9984	79.8635
17.0188	79.6444
17.0377	79.7982
17.0579	79.7366
17.0774	79.594
17.0977	79.7015
17.1168	79.8849
17.1364	79.5512
17.1557	79.6673
17.1757	79.5494
17.195	79.6697
17.2154	79.5588
17.2352	79.8902
17.2743	79.8089
17.2951	79.8663
17.3142	79.8516
17.4125	39.187
17.4317	39.2752
17.4518	39.4142
17.4711	39.4373
17.4909	39.2497
17.5109	39.3916
17.531	39.4849
17.5503	39.4423
17.5704	39.4831
17.5896	39.3858
17.61	39.471
17.6293	39.2781
17.65	39.381
17.6692	39.4559
17.6898	39.4954
17.709	39.5023
17.73	39.45
17.7494	39.5349
17.77	39.5863
17.7894	39.5304
17.8096	39.6147
17.8286	39.6126
17.8486	39.6169
17.868	39.6089
17.8882	39.6704
17.9081	39.5982
17.9278	39.6546
17.9474	39.571
17.9672	39.6297
17.9864	39.7635
18.0067	39.5406
18.0258	39.7815
18.046	39.7904
18.0657	39.7634
18.0884	39.844
18.1082	39.824
18.1312	39.9795
18.1505	39.9472
18.1708	40.0088
18.1903	39.9232
18.2106	39.9924
18.2301	40.0486
18.2509	39.9188
18.2702	40.0349
18.2906	40.0671
18.31	40.1883
18.3301	40.1152
18.3493	40.0998
18.3694	40.2182
18.3898	40.187
18.4101	40.1997
18.4293	40.1737
18.4491	40.1274
18.4684	40.3234
18.4885	40.2675
18.5078	40.1501
18.5277	40.4041
18.5469	40.3746
18.5674	40.4567
18.5867	40.3937
18.6071	40.3922
18.6266	40.4503
18.6464	40.5143
18.6659	40.4938
18.6856	40.5387
18.7049	40.4316
18.7249	40.4357
18.7442	40.4865
18.7646	40.4173
18.7839	40.4975
18.804	40.724
18.8232	40.7295
18.8434	40.579
18.8625	40.6236
18.8824	40.8275
18.9016	40.7153
18.9215	40.8921
18.9407	40.8283
18.9607	40.7245
18.98	40.7811
18.9998	40.754
19.0189	40.9078
19.039	40.781
19.0584	41.0253
19.0785	41.0141
19.0977	40.918
19.1174	40.8895
19.1366	41.0297
19.1568	41.0025
19.176	41.1038
19.196	41.115
19.2152	41.3459
19.235	41.1324
19.2542	41.0451
19.2739	41.1819
19.2931	41.3473
19.313	41.2771
19.3325	41.3111
19.3525	41.4867
19.3718	41.3723
19.3923	41.4612
19.4115	41.4947
19.4315	41.6236
19.4509	41.3472
19.4709	41.62
19.4903	41.493
19.5099	41.5235
19.5293	41.7161
19.5491	41.5836
19.5683	41.6384
19.5881	41.7846
19.6073	41.6805
19.6276	41.7028
19.6468	41.742
19.6666	41.7768
19.6857	41.8797
19.7057	41.7689
19.7248	41.9448
19.745	42.0363
19.7646	42.0576
19.7846	41.9896
19.8041	42.1297
19.8243	42.1367
19.8435	42.0391
19.8634	42.1048
19.8826	42.1473
19.9027	42.1691
19.9217	42.3705
19.9413	42.3489
19.9613	42.336
19.9812	42.3657
20.0007	42.2921
20.0204	42.426
20.0395	42.5155
20.0593	42.3098
20.0786	42.4671
20.0985	42.5326
20.1177	42.7543
20.1375	42.6124
20.1568	42.7645
20.1768	42.6263
20.1962	42.6818
20.2166	42.7403
20.2357	42.6769
20.2557	42.94
20.275	42.9618
20.2951	42.7893
20.3149	43.0674
20.335	42.8918
20.3544	43.0339
20.3747	43.0009
20.3941	43.0979
20.414	42.9625
20.433	43.0556
20.453	43.1603
20.4721	43.2039
20.492	43.187
20.5112	43.4213
20.5315	43.3781
20.5506	43.3424
20.5701	43.5771
20.5891	43.412
20.6091	43.3972
20.6282	43.4336
20.6485	43.5526
20.6688	43.5573
20.6888	43.8592
20.7082	43.6949
20.7283	43.6817
20.7473	43.8555
20.7669	43.8442
20.7868	43.9535
20.8072	43.8139
20.8265	44.0429
20.8467	44.1174
20.8657	44.1185
20.8859	44.1448
20.9051	44.1356
20.925	44.1581
20.9442	44.0984
20.9641	44.1946
20.9835	44.2407
21.0035	44.3933
21.0227	44.311
21.0429	44.4481
21.0625	44.4621
21.0825	44.5834
21.1018	44.6268
21.1218	44.629
21.141	44.5996
21.1607	44.7517
21.1798	44.8378
21.1998	44.7598
21.219	44.8645
21.2389	44.8786
21.2579	45.0904
21.2775	45.0179
21.2966	45.0553
21.3165	45.0499
21.3358	45.1483
21.3558	45.2963
21.375	45.2133
21.3946	45.4348
21.4146	45.2688
21.4343	45.483
21.4534	45.4092
21.4735	45.5219
21.4928	45.4933
21.5132	45.5146
21.5323	45.579
21.5531	45.7172
21.5724	45.9024
21.5924	45.7388
21.6116	45.8173
21.6317	45.9355
21.6507	45.8768
21.6705	45.9436
21.6897	46.1037
21.7097	45.9949
21.7288	46.237
21.7488	46.2399
21.7679	46.2157
21.7882	46.1924
21.8075	46.3061
21.8276	46.3307
21.8466	46.3026
21.8666	46.4095
21.8866	46.5041
21.9067	46.6109
21.9257	46.6915
21.9455	46.7571
21.9648	46.5854
21.9848	46.7082
22.0039	46.853
22.0238	46.7476
22.0434	46.8547
22.0634	46.837
22.0833	46.9033
22.1034	47.0089
22.1227	47.2314
22.1426	47.3287
22.1618	47.2119
22.1818	47.272
22.2015	47.376
22.2218	47.2862
22.2414	47.4677
22.2612	47.4634
22.2807	47.7605
22.301	47.4764
22.3202	47.7653
22.3399	47.8394
22.3591	47.7935
22.3795	47.8474
22.3987	47.9265
22.4188	48.0173
22.438	48.0924
22.4582	48.212
22.4773	48.2431
22.4976	48.3116
22.5168	48.3796
22.5373	48.3008
22.5562	48.5384
22.5762	48.4457
22.5954	48.6008
22.6155	48.636
22.6346	48.5373
22.6548	48.7257
22.6739	48.8695
22.694	48.8249
22.7132	49.0253
22.7332	48.9709
22.7525	49.1866
22.7724	49.1094
22.7916	49.1648
22.8118	49.2912
22.831	49.353
22.8511	49.4216
22.8702	49.4103
22.8899	49.5319
22.9092	49.7691
22.9293	49.5879
22.9483	49.7879
22.9685	49.9893
22.9884	49.8739
23.0092	49.8741
23.0283	49.9325
23.048	50.0025
23.0671	50.098
23.0872	50.1517
23.1062	50.2748
23.1263	50.2203
23.1461	50.3333
23.1664	50.5463
23.1856	50.4388
23.2056	50.5883
23.2246	50.6462
23.2444	50.6737
23.2635	50.8654
23.2832	50.7655
23.3022	50.9743
23.3221	51.0861
23.3413	51.055
23.3609	51.1354
23.3801	51.2742
23.3998	51.4368
23.4189	51.3451
23.4389	51.3801
23.4582	51.5218
23.4783	51.577
23.4973	51.6311
23.5174	51.7369
23.5364	51.8285
23.5562	51.7451
23.5753	51.9338
23.5954	51.9634
23.6144	52.1872
23.6347	52.0489
23.654	52.3053
23.6736	52.3051
23.6927	52.4234
23.7128	52.4728
23.7318	52.5121
23.7514	52.5074
23.7705	52.786
23.7904	52.7421
23.8102	52.8607
23.8299	52.9979
23.8489	53.0432
23.869	53.0072
23.888	53.2101
23.9081	53.3749
23.9272	53.3048
23.9475	53.3145
23.9674	53.4547
23.9874	53.6348
24.0063	53.5762
24.026	53.6122
24.0449	53.8446
24.065	53.8093
24.0842	53.9546
24.1044	54.0958
24.1233	53.9913
24.1431	54.1459
24.1623	54.3077
24.1822	54.3944
24.2014	54.4539
24.2211	54.4201
24.2402	54.5842
24.26	54.6756
24.2789	54.7879
24.2984	54.8583
24.3175	55.0514
24.3376	55.082
24.3567	55.1168
24.3768	55.0806
24.3957	55.2043
24.4162	55.2375
24.4352	55.5137
24.4557	55.4258
24.4748	55.7872
24.4946	55.6743
24.5141	55.8261
24.5342	55.843
24.5532	56.162
24.5736	56.0187
24.5926	56.3228
24.6125	56.1885
24.6315	56.3409
24.6514	56.3812
24.6705	56.6395
24.6902	56.6326
24.7093	56.5095
24.7293	56.7919
24.7489	56.8356
24.7686	56.9244
24.7878	57.0807
24.8075	57.0055
24.8264	57.2037
24.8463	57.214
24.8653	57.3183
24.8853	57.3298
24.9044	57.3392
24.9245	57.6386
24.9442	57.6321
24.9639	57.7299
24.9833	57.8904
25.0027	57.8927
25.0219	57.9764
25.042	57.9363
25.0611	58.0877
25.0809	58.23
25.0999	58.2809
25.1205	58.3083
25.1397	58.5027
25.1596	58.5256
25.1789	58.7295
25.1985	58.6451
25.2182	58.9019
25.2379	58.9329
25.2568	58.8594
25.2765	59.1188
25.2956	59.2693
25.3163	59.2508
25.3355	59.3648
25.3551	59.406
25.374	59.4522
25.3936	59.6774
25.4128	59.6923
25.4327	59.6643
25.4519	59.8603
25.4719	59.8975
25.4909	60.0316
25.5109	60.023
25.5299	60.1592
25.5497	60.3091
25.569	60.1716
25.5888	60.3515
25.6078	60.6529
25.6274	60.6039
25.6464	60.61
25.6661	60.6388
25.6859	60.8687
25.7059	60.8407
25.725	60.9836
25.745	61.1951
25.7644	61.3351
25.7842	61.2975
25.8031	61.3853
25.8231	61.4933
25.8419	61.4892
25.8619	61.6033
25.8809	61.8292
25.9011	61.854
25.92	61.9671
25.9395	61.9147
25.9586	61.9722
25.9788	62.1411
25.9981	62.2561
26.0176	62.4458
26.0368	62.4362
26.0566	62.6029
26.076	62.4841
26.0958	62.7567
26.1148	62.7775
26.1342	62.9038
26.1532	62.9307
26.1733	63.0137
26.1922	63.0899
26.2124	63.2175
26.2314	63.3485
26.2508	63.4407
26.2697	63.4767
26.2893	63.7142
26.3084	63.6704
26.3286	63.7794
26.3478	63.958
26.3675	63.8233
26.3864	64.0423
26.4063	64.1882
26.4254	64.1359
26.445	64.4185
26.4649	64.5703
26.4846	64.4199
26.504	64.5199
26.5239	64.6312
26.543	64.6946
26.5629	64.8444
26.5821	64.9717
26.6021	64.9085
26.6209	65.1435
26.6409	65.1779
26.6601	65.2752
26.68	65.2821
26.6992	65.3816
26.7195	65.492
26.7384	65.6161
26.7586	65.6903
26.7775	65.6896
26.7973	65.7762
26.8164	65.8133
26.8365	66.0196
26.856	66.1209
26.8758	66.1431
26.8948	66.3724
26.9148	66.3653
26.934	66.509
26.9538	66.6035
26.9729	66.7737
26.9929	66.6066
27.0119	66.8779
27.0315	66.9632
27.0506	67.0681
27.0705	67.0726
27.09	67.2739
27.1092	67.161
27.129	67.2978
27.149	67.4715
27.1681	67.5066
27.1879	67.7253
27.2069	67.8892
27.2268	67.7826
27.2457	67.8141
27.2652	68.0247
27.2843	68.0489
27.3047	68.1299
27.3238	68.3219
27.3435	68.3714
27.3625	68.4456
27.3824	68.5134
27.4016	68.8196
27.4213	68.7244
27.4401	68.8376
27.4601	68.9455
27.4791	68.901
27.4993	69.1678
27.5185	69.3186
27.5384	69.4255
27.5574	69.3298
27.5773	69.3157
27.5969	69.6788
27.6168	69.5347
27.6357	69.7876
27.6555	69.9177
27.6745	70.1051
27.6943	70.2199
27.7139	70.152
27.7342	70.2997
27.7536	70.358
27.7736	70.6506
27.7928	70.7216
27.8129	70.6867
27.8317	70.9227
27.8515	70.9156
27.8707	71.0426
27.8904	71.1021
27.9094	71.225
27.9295	71.4454
27.9486	71.4114
27.9687	71.3741
27.9878	71.5629
28.008	71.7436
28.0268	71.8855
28.0468	71.8823
28.0657	71.9886
28.0853	72.0877
28.1046	72.1752
28.1243	72.3487
28.1432	72.3659
28.1629	72.6131
28.1822	72.7275
28.2023	72.692
28.221	72.8639
28.2407	72.9259
28.2598	73.1065
28.2797	73.094
28.2989	73.3836
28.3187	73.4038
28.3376	73.515
28.3575	73.5871
28.3766	73.6818
28.3966	73.8098
28.4156	73.9959
28.4354	74.0504
28.4545	74.3275
28.4745	74.4291
28.4936	74.4123
28.5134	74.6368
28.5326	74.7413
28.5529	74.8632
28.5729	74.876
28.5934	75.1587
28.6124	75.2887
28.6325	75.3448
28.6521	75.5639
28.6719	75.5015
28.6908	75.6082
28.7106	75.812
28.7299	75.9784
28.75	76.0565
28.77	76.1112
28.7902	76.147
28.8092	76.1815
28.83	76.0725
28.849	75.7755
28.8697	75.982
28.8887	75.9834
28.9094	75.8646
28.9285	75.8562
28.9484	76.044
28.9677	76.1392
28.9876	76.2703
29.0067	76.2569
29.0269	76.1399
29.0459	76.0947
29.0667	76.2764
29.0862	76.25
29.1065	76.5087
29.1254	76.2143
29.1449	76.45
29.1643	76.5242
29.1843	76.6675
29.2038	76.7045
29.2244	76.7197
29.2434	76.8356
29.2638	76.8156
29.2826	77.0799
29.3026	77.1902
29.3595	35.7032
29.3799	35.7311
29.3988	35.7729
29.4187	35.7979
29.4379	35.7033
29.4579	35.8396
29.4772	35.7759
29.497	35.9556
29.5162	35.9585
29.5364	35.9551
29.5556	36.0896
29.5756	36.0211
29.5947	36.2629
29.6148	36.0934
29.6339	36.1123
29.654	36.236
29.6732	36.3646
29.6934	36.3379
29.7125	36.5237
29.7325	36.4631
29.7517	36.3204
29.7721	36.4077
29.7915	36.5522
29.8114	36.7206
29.8307	36.7805
29.8508	36.6633
29.8698	36.9605
29.8898	36.863
29.909	36.9641
29.9293	36.9647
29.9484	37.0024
29.9683	37.0784
29.9872	36.9678
30.0075	37.0949
30.0267	37.3803
30.0465	37.1792
30.0656	37.3827
30.0859	37.4295
30.1048	37.6015
30.1251	37.5959
30.1442	37.4721
30.1638	37.5566
30.1828	37.6567
30.2025	37.7843
30.2216	37.7956
30.2418	37.755
30.2609	37.7935
30.2812	37.8603
30.3002	38.0206
30.3206	38.229
30.3395	38.1907
30.3593	38.1333
30.3782	38.2679
30.3981	38.2124
30.4171	38.275
30.437	38.4257
30.456	38.3347
30.4767	38.4374
30.4959	38.5263
30.5154	38.3735
30.5344	38.4534
30.5546	38.6666
30.5738	38.647
30.5938	38.6849
30.6129	38.8174
30.6329	38.7939
30.6517	38.9395
30.6715	39.0847
30.6906	39.0401
30.7105	39.1245
30.7299	39.2328
30.7498	39.163
30.7688	39.2559
30.7893	39.2686
30.8083	39.2945
30.8282	39.3658
30.8473	39.5888
30.867	39.5799
30.886	39.5705
30.9063	39.4669
30.9255	39.4869
30.9453	39.6364
30.9642	39.9658
30.984	39.8729
31.0033	39.9327
31.0235	39.8929
31.0425	40.0892
31.0625	40.0766
31.0815	40.0925
31.1019	40.2935
31.121	40.3005
31.1406	40.3345
31.1596	40.3663
31.1796	40.3182
31.199	40.5694
31.2188	40.5293
31.2378	40.6507
31.2581	40.5719
31.2775	40.7928
31.2972	40.7206
31.3163	40.7619
31.3366	40.9739
31.3556	41.0015
31.3757	40.8779
31.3949	40.9702
31.4147	41.0066
31.4336	41.1079
31.4537	41.1721
31.4726	41.2909
31.4928	41.3025
31.5119	41.3784
31.5315	41.4788
31.5506	41.3993
31.5707	41.4727
31.5895	41.5046
31.6093	41.5915
31.6282	41.6881
31.6477	41.65
31.6668	41.7671
31.6869	41.8396
31.7059	41.9057
31.7258	41.9956
31.7449	41.9998
31.7654	42.0003
31.7844	41.9428
31.8047	42.1601
31.8245	42.3715
31.8445	42.3212
31.8635	42.3634
31.8836	42.3281
31.9024	42.4853
31.9223	42.4997
31.9413	42.5051
31.9611	42.6006
31.9801	42.7288
31.9997	42.8157
32.0189	42.7798
32.0391	42.8689
32.0582	42.9467
32.0783	42.9391
32.0973	43.1742
32.1172	43.0753
32.1363	43.1968
32.1567	43.3104
32.1756	43.4541
32.1961	43.4656
32.2152	43.4677
32.2355	43.4798
32.2546	43.622
32.2748	43.6889
32.2938	43.7415
32.3141	43.8398
32.333	43.7902
32.353	43.9225
32.3719	43.8676
32.3923	44.1182
32.4114	44.013
32.4312	44.0885
32.4503	44.3431
32.4704	44.308
32.4895	44.3941
32.5093	44.3711
32.5284	44.4715
32.5484	44.6475
32.5678	44.6945
32.5877	44.7282
32.6067	44.7692
32.6266	44.8314
32.6463	45.0054
32.6664	45.0279
32.6855	45.1119
32.7052	45.1367
32.7242	45.0599
32.744	45.1965
32.764	45.199
32.7841	45.3458
32.8029	45.3984
32.8226	45.5494
32.8415	45.547
32.8615	45.5504
32.8804	45.7631
32.9003	45.8325
32.9191	45.8321
32.9391	45.8813
32.958	45.9757
32.9779	45.9694
32.9972	46.267
33.0176	46.1251
33.037	46.2288
33.0574	46.4294
33.0769	46.496
33.0967	46.3818
33.1157	46.5495
33.1352	46.5853
33.154	46.7019
33.174	46.7439
33.193	46.7479
33.2129	46.8664
33.2318	46.8342
33.2518	47.0795
33.2707	47.1512
33.2906	47.2514
33.3097	47.2609
33.3294	47.4555
33.3484	47.3254
33.3684	47.561
33.3878	47.4982
33.4079	47.7473
33.4268	47.7789
33.447	47.8804
33.4661	47.8152
33.4869	47.8671
33.5059	48.1236
33.5259	48.1438
33.545	48.2964
33.5654	48.2264
33.5842	48.398
33.6041	48.4714
33.6232	48.5217
33.6429	48.5809
33.6619	48.7015
33.6816	48.7831
33.7005	48.9811
33.7207	48.9933
33.7398	49.0362
33.7595	49.1137
33.7787	49.0607
33.799	49.3234
33.8179	49.3238
33.8377	49.3146
33.8569	49.5014
33.8771	49.4764
33.896	49.7005
33.916	49.6692
33.9349	49.9479
33.9547	49.8295
33.9741	49.9445
33.9938	50.0285
34.0127	50.115
34.0328	50.115
34.0519	50.1593
34.072	50.3787
34.091	50.6406
34.111	50.5183
34.1306	50.714
34.1505	50.7292
34.1697	50.8695
34.1896	50.9428
34.2087	51.069
34.2288	51.0887
34.2479	51.2828
34.2675	51.1411
34.2864	51.3148
34.3061	51.1741
34.3252	51.4822
34.3455	51.4589
34.3644	51.8007
34.384	51.7185
34.4031	51.8563
34.4234	51.8944
34.4424	52.054
34.4622	52.0333
34.4812	52.1398
34.5011	52.1825
34.52	52.3292
34.5399	52.5498
34.5586	52.6179
34.578	52.6311
34.5971	52.7068
34.6172	52.8548
34.636	53.0076
34.6559	52.8407
34.6748	53.1255
34.6949	53.3124
34.714	53.4307
34.7341	53.3009
34.7532	53.3279
34.7728	53.5148
34.792	53.6381
34.8116	53.8168
34.8309	53.8166
34.8508	53.8551
34.8699	53.98
34.8895	54.012
34.9086	54.2088
34.9286	54.3944
34.9476	54.3622
34.9677	54.524
34.9868	54.631
35.0073	54.7419
35.0262	54.8283
35.0461	54.7668
35.0656	55.1345
35.0859	55.0488
35.1054	55.2321
35.1253	55.3061
35.1442	55.4588
35.1635	55.498
35.1825	55.5942
35.2023	55.7777
35.2212	55.7374
35.2415	55.8592
35.2609	55.976
35.2809	56.041
35.2999	56.1303
35.3195	56.1992
35.3385	56.297
35.3585	56.4521
35.3777	56.6599
35.3978	56.7252
35.4166	56.7308
35.4365	56.8403
35.4557	56.9818
35.4753	57.0349
35.4947	57.0519
35.515	57.1495
35.534	57.382
35.5538	57.4058
35.5729	57.5791
35.5928	57.6629
35.6118	57.8279
35.6322	57.8805
35.6512	57.9395
35.671	57.9704
35.6902	58.151
35.7102	58.1367
35.7296	58.3111
35.7492	58.6294
35.768	58.5058
35.7881	58.5334
35.807	58.7114
35.827	58.7886
35.846	58.9457
35.8663	59.102
35.8859	59.1363
35.906	59.2458
35.9248	59.3348
35.9447	59.4511
35.9636	59.5371
35.9836	59.5966
36.0029	59.7987
36.0224	59.7648
36.0413	59.9089
36.0609	60.1848
36.0795	60.2417
36.0996	60.2432
36.1183	60.3943
36.1383	60.4561
36.1579	60.6939
36.1776	60.6427
36.1965	60.9093
36.2159	60.9297
36.2349	60.9411
36.2545	61.1084
36.2734	61.2717
36.2936	61.4106
36.3126	61.5556
36.3326	61.4959
36.3519	61.725
36.3714	61.6756
36.3903	61.8296
36.4102	61.8267
36.4289	62.2531
36.4489	62.142
36.4678	62.2946
36.488	62.2987
36.5069	62.6261
36.5266	62.7024
36.5456	62.5991
36.5658	62.8721
36.5846	62.9915
36.6043	62.8782
36.6233	63.1014
36.6437	63.2858
36.6628	63.4201
36.6826	63.3405
36.7017	63.5166
36.7214	63.6802
36.7401	63.7497
36.7596	63.9193
36.7786	63.923
36.7984	64.0173
36.8173	64.0994
36.837	64.3551
36.8561	64.419
36.8759	64.5084
36.895	64.749
36.9152	64.698
36.934	64.8426
36.9541	64.9295
36.9731	64.8667
36.993	65.106
37.012	65.0453
37.0317	65.3363
37.0507	65.3923
37.0701	65.5949
37.0887	65.581
37.109	65.6916
37.128	65.9133
37.1476	66.1622
37.1665	66.1217
37.1862	66.2047
37.2052	66.3126
37.2251	66.5159
37.2443	66.5951
37.2645	66.6939
37.2836	66.7507
37.3033	66.7921
37.3223	66.9961
37.3424	67.0866
37.3621	67.2267
37.3819	67.3688
37.4008	67.4535
37.4209	67.468
37.4398	67.7208
37.4598	67.7445
37.4784	67.9705
37.4987	68.0519
37.5179	68.2028
37.5376	68.2636
37.5566	68.2674
37.5763	68.3026
37.5955	68.5021
37.6153	68.5133
37.6342	68.6454
37.6539	68.7153
37.6727	68.8646
37.6928	69.0243
37.7126	69.2213
37.7326	69.2789
37.7521	69.4404
37.7719	69.3914
37.791	69.5017
37.811	69.7903
37.8299	69.7167
37.8495	69.8438
37.8686	70.0518
37.8887	70.1312
37.9078	70.182
37.9277	70.345
37.9466	70.5453
37.9663	70.5535
37.9853	70.5916
38.0056	70.729
38.0254	70.8433
38.0453	71.0111
38.0641	71.0677
38.0838	71.1953
38.1027	71.2659
38.1223	71.4214
38.1412	71.4873
38.1609	71.5629
38.1801	71.8109
38.1995	71.8765
38.2185	72.0109
38.2382	71.9347
38.2572	72.2313
38.2769	72.2215
38.2959	72.3288
38.316	72.4192
38.3347	72.5299
38.3544	72.7859
38.3733	72.8636
38.393	73.0114
38.4117	72.9964
38.4319	73.0466
38.4509	73.121
38.4706	73.5682
38.4893	73.5837
38.509	73.527
38.528	73.8042
38.5478	73.7161
38.5667	73.9222
38.5864	73.9158
38.6053	74.0993
38.6253	74.2444
38.6442	74.2635
38.664	74.3782
38.6831	74.6667
38.7029	74.7917
38.7217	74.8735
38.7417	74.8111
38.7607	74.9976
38.7803	75.1919
38.7992	75.3842
38.8192	75.4184
38.8385	75.538
38.8587	75.72
38.8778	75.7579
38.8977	75.7641
38.9167	75.922
38.9368	76.0218
38.956	76.0778
38.9762	76.2426
38.9951	76.4872
39.0151	76.5371
39.0346	76.8044
39.0544	76.7987
39.0734	76.8518
39.0931	77.0177
39.1121	77.0911
39.1321	77.2486
39.1512	77.4399
39.1709	77.4954
39.1899	77.7118
39.2097	77.8803
39.2289	78.0337
39.2493	78.2189
39.2684	78.3356
39.2881	78.481
[truncated: 4,244 more rows]

## Sheet: 12-14-2018_T
Time (h)	Buoyant mass (pg)		Mitosis #	Start time (h)
0.00636	75.3702		1	1.05695
0.02333	75.3394		2	10.485
0.04263	75.3716		3	19.3265
0.05983	75.8592		4	28.7035
0.07914	76.1166		5	37.5284
0.09626	76.3152		6	46.8619
0.11557	76.4612
0.13314	76.5164
0.15226	76.8037
0.16918	77.0015
0.18944	76.7651
0.20667	77.0179
0.22564	77.2233
0.24263	77.5062
0.26255	77.5035
0.27976	77.8364
0.2988	78.0248
0.31587	78.0386
0.33539	78.1858
0.35302	78.5948
0.37223	78.739
0.38954	78.603
0.40929	78.7765
0.42681	79.0108
0.44638	79.141
0.46406	79.6301
0.48361	79.4833
0.50097	79.5768
0.52017	79.8798
0.5382	79.8717
0.55809	79.9747
0.5755	80.3344
0.59459	80.688
0.61197	80.6104
0.63124	80.6126
0.64875	80.7337
0.66826	81.0872
0.68521	81.3408
0.70475	81.4371
0.72199	81.5704
0.74119	81.9588
0.75838	81.6197
0.77872	81.9944
0.79645	82.0742
0.81594	82.3968
0.8333	82.4104
0.85287	82.6492
0.87027	82.8082
0.8897	83.0985
0.90736	83.1313
0.92665	83.1866
0.94409	83.4057
0.9644	83.8182
0.9822	83.8038
1.00167	83.7345
1.01892	83.8511
1.03946	83.8929
1.05695	84.0711
1.07662	83.4053
1.09387	83.9043
1.11289	84.1612
1.13018	83.7942
1.14941	84.1336
1.1669	83.9141
1.18544	84.4046
1.20293	84.3521
1.22244	84.3131
1.24011	84.8465
1.25906	84.2849
1.27628	84.3072
1.29542	84.6398
1.31251	84.8958
1.33189	84.7789
1.34993	84.6663
1.36896	84.8769
1.38643	84.9091
1.40612	85.3251
1.42337	85.1176
1.44298	85.147
1.46091	85.5304
1.48051	85.5853
1.49893	85.6243
1.53571	40.0992
1.54127	39.8966
1.54666	40.0024
1.55233	39.9796
1.55774	40.0061
1.56343	39.9044
1.5689	40.333
1.57447	40.2124
1.57967	40.1131
1.58548	40.2643
1.59081	40.1557
1.59633	40.2312
1.60207	40.2187
1.6078	40.4223
1.61332	40.149
1.61901	40.112
1.62415	40.0919
1.63059	40.2792
1.64885	40.4573
1.66924	40.4892
1.68647	40.3626
1.70652	40.133
1.7239	40.4402
1.74422	40.4534
1.76156	40.5207
1.78166	40.573
1.79964	40.7913
1.81943	40.7735
1.83686	40.6196
1.85701	40.7505
1.87475	41.0173
1.89435	40.834
1.91183	41.1196
1.93203	41.1786
1.94937	40.8202
1.96958	41.1874
1.98686	41.2262
2.00735	41.1343
2.02503	41.4787
2.04488	41.3426
2.06201	41.6192
2.08253	41.4477
2.10001	41.8226
2.12001	41.7598
2.13782	41.6305
2.15792	41.8371
2.17532	41.8908
2.19547	42.0646
2.21295	41.7712
2.23322	42.2446
2.25067	42.0205
2.27067	42.1982
2.28831	42.0736
2.30853	42.106
2.32593	42.16
2.34642	42.205
2.36383	42.5044
2.38384	42.1423
2.40122	42.3465
2.42141	42.5882
2.43863	42.5683
2.45922	42.4981
2.47653	42.8765
2.49688	42.9137
2.51417	42.7151
2.534	43.0434
2.5512	42.8176
2.57188	42.9467
2.58927	42.8899
2.60928	43.2201
2.62663	43.3563
2.64688	43.0557
2.66441	43.246
2.68468	43.4608
2.70213	43.3192
2.72245	43.3935
2.73989	43.4465
2.75986	43.5301
2.7773	43.8211
2.79739	43.8536
2.81449	43.8957
2.83452	43.8261
2.85178	43.9829
2.87237	43.8896
2.89007	44.1238
2.91037	44.2086
2.92791	44.1246
2.94789	44.1455
2.96521	44.2497
2.98554	44.3409
3.00373	44.3003
3.02447	44.6111
3.04156	44.7285
3.06157	44.4329
3.07883	44.4545
3.09887	44.8054
3.11624	44.9268
3.13701	44.8639
3.1544	44.8612
3.17511	45.0738
3.19233	44.7609
3.21247	45.0309
3.22967	45.3362
3.24963	45.3695
3.26687	45.2027
3.28706	45.2131
3.30468	45.3563
3.32461	45.5566
3.34182	45.6598
3.36189	45.5158
3.37929	45.5525
3.39947	45.8429
3.41699	46.1714
3.43727	45.8574
3.45454	45.8891
3.47465	46.1599
3.49206	46.0293
3.51207	46.1825
3.52975	46.0733
3.55049	46.5308
3.56783	46.3502
3.58774	46.2032
3.60514	46.6486
3.62547	46.4281
3.64277	46.64
3.66264	46.9118
3.67986	46.8136
3.69966	46.9727
3.71709	46.9656
3.7374	47.0384
3.75467	47.1272
3.77468	47.2482
3.79202	47.3605
3.81191	47.2844
3.82916	47.5012
3.84942	47.4176
3.86716	47.7191
3.88753	47.8473
3.90495	47.6921
3.92516	47.6919
3.94263	47.814
3.96261	48.0399
3.97984	48.18
3.99952	48.3072
4.01699	48.2081
4.03715	48.1358
4.05487	48.2907
4.07467	48.4175
4.09209	48.42
4.11273	48.7059
4.1301	48.8919
4.15028	48.6628
4.16753	48.9382
4.18775	48.806
4.20529	48.9713
4.22504	49.0543
4.24254	49.0548
4.26271	49.0945
4.27999	49.4483
4.30008	49.4141
4.31747	49.6973
4.33752	49.6795
4.35457	49.5857
4.37449	49.7061
4.39198	49.7225
4.41231	49.9239
4.42968	49.9271
4.44963	50.1188
4.46718	49.9968
4.48737	50.1575
4.504	50.5296
4.52407	50.5197
4.54122	50.5646
4.56124	50.5596
4.57845	50.501
4.59841	50.9322
4.61602	50.8342
4.63627	50.801
4.65366	51.0912
4.67337	51.2715
4.69108	51.1214
4.7108	51.3076
4.72817	51.306
4.74801	51.4671
4.76579	51.6677
4.78579	51.5029
4.80297	51.7178
4.82302	51.8518
4.8407	51.825
4.86069	51.9523
4.87827	52.2413
4.89838	52.2741
4.91555	52.1981
4.93501	52.4608
4.9523	52.4904
4.97274	52.6234
4.98981	52.7821
5.00981	52.7428
5.02706	52.7647
5.04732	52.8487
5.06498	52.907
5.08504	53.1191
5.10247	52.9871
5.12195	53.3214
5.13892	53.2797
5.15882	53.3645
5.17613	53.7013
5.19678	53.462
5.21415	53.8038
5.23436	53.7843
5.25209	54.0444
5.2726	53.8777
5.28988	54.1955
5.30959	54.1932
5.32663	54.1491
5.34704	54.3546
5.36423	54.5722
5.38444	54.7001
5.40158	54.5402
5.42153	54.8354
5.43857	55.0725
5.45879	55.021
5.47613	54.8123
5.49638	55.1749
5.51356	55.1912
5.53373	55.4488
5.55113	55.4453
5.57123	55.5349
5.58884	55.5558
5.60901	55.4161
5.62625	55.7047
5.64603	55.9497
5.66336	55.6777
5.68333	56.0947
5.70071	56.1686
5.72091	56.0054
5.73869	56.1447
5.75857	56.294
5.77579	56.4828
5.7954	56.3702
5.81265	56.8181
5.83284	56.7794
5.85039	56.7957
5.87069	56.6669
5.88806	56.8629
5.90798	57.2037
5.9251	57.4111
5.94499	57.3079
5.96224	57.2314
5.98217	57.2529
5.9995	57.4274
6.01969	57.5814
6.03702	57.7005
6.05696	57.724
6.07436	58.0029
6.09522	58.0638
6.11244	58.1715
6.13226	58.028
6.14953	58.2711
6.17005	58.3171
6.1871	58.3329
6.20699	58.496
6.22443	58.8527
6.24523	58.8711
6.26234	58.9779
6.28243	58.9295
6.29965	59.0277
6.31943	59.1275
6.33693	59.1473
6.35723	59.2873
6.37477	59.5713
6.39474	59.3083
6.41213	59.4837
6.43173	59.5956
6.44885	59.7801
6.46934	59.7019
6.4868	60.2606
6.50692	60.0091
6.52416	60.1438
6.54427	60.3319
6.56131	60.52
6.58126	60.7775
6.59888	60.4144
6.61908	60.6735
6.63616	60.8969
6.65564	60.8698
6.67317	60.8873
6.69279	61.1185
6.71024	61.386
6.72986	61.3114
6.74743	61.1502
6.76736	61.3661
6.78473	61.7538
6.8043	61.5849
6.82158	61.7153
6.84118	61.7214
6.85861	61.8496
6.87898	62.0561
6.89661	62.2421
6.91672	62.055
6.93405	62.131
6.95408	62.4539
6.97115	62.7175
6.99129	62.5657
7.00845	62.6694
7.02818	62.8463
7.04537	62.9459
7.06558	63.1868
7.08284	63.04
7.10286	63.2557
7.12014	63.258
7.13984	63.5271
7.15751	63.6024
7.17707	63.858
7.19446	63.7037
7.21436	63.9157
7.23145	63.8695
7.251	64.0865
7.26818	64.3799
7.28844	64.3099
7.306	64.489
7.32599	64.4857
7.34316	64.4749
7.36295	64.7163
7.38034	64.7049
7.39993	64.7543
7.41717	64.8773
7.43691	65.0307
7.45438	65.0819
7.47397	65.3686
7.49122	65.3163
7.51154	65.54
7.52882	65.4962
7.54832	65.6839
7.56568	65.8628
7.58543	65.8006
7.60261	66.1801
7.62218	66.0444
7.6394	66.3721
7.65939	66.1985
7.67672	66.4671
7.6962	66.5602
7.71361	66.6441
7.73309	66.797
7.75072	66.826
7.77018	66.8062
7.78743	67.0132
7.80714	67.0876
7.82438	67.2588
7.84424	67.3856
7.8618	67.5485
7.88138	67.5956
7.89845	67.582
7.91846	67.6288
7.93552	67.9589
7.95498	67.8759
7.97192	68.4322
7.99131	68.137
8.00893	68.654
8.02857	68.206
8.04598	68.7352
8.06545	68.6588
8.08259	68.7237
8.10201	68.5502
8.11911	68.7295
8.13875	69.2472
8.15576	68.8948
8.17524	69.1875
8.19245	69.1163
8.21219	69.4624
8.22949	69.7335
8.24899	69.5222
8.26631	69.5618
8.28633	69.8535
8.30346	69.8189
8.32315	69.8268
8.34001	70.0647
8.35928	69.9798
8.37686	70.3919
8.39715	70.4238
8.41444	70.6545
8.43392	70.4779
8.45085	70.7489
8.47029	70.7906
8.48727	70.9557
8.50734	71.131
8.52491	71.033
8.54442	71.1048
8.5615	71.0703
8.58091	71.2175
8.59808	71.2942
8.61754	71.4219
8.63477	71.7287
8.65447	71.6253
8.67148	71.8897
8.69116	71.6886
8.70847	72.0537
8.72831	72.2376
8.74588	72.3727
8.7657	72.2661
8.78317	72.4556
8.80326	72.4928
8.82042	72.836
8.84036	72.6587
8.85752	72.7425
8.87706	72.7614
8.89445	73.178
8.91426	73.2948
8.93218	73.5433
8.95186	73.5789
8.96915	73.4739
8.98855	73.5581
9.00575	73.7247
9.02539	73.8726
9.04283	74.0444
9.06255	73.8903
9.07955	73.8785
9.09933	74.3466
9.11627	74.4057
9.13616	74.5156
9.15327	74.4566
9.17306	74.7384
9.1901	74.9182
9.20985	74.6709
9.22686	75.0621
9.24656	75.2143
9.26416	75.1723
9.28399	75.4092
9.30139	75.3393
9.32208	75.5615
9.33916	75.7891
9.35899	75.6466
9.37679	75.7678
9.39631	75.7937
9.4133	76.2641
9.43271	75.9504
9.44971	76.4161
9.46963	76.353
9.48664	76.5966
9.50627	76.5774
9.52359	76.9868
9.54395	76.9891
9.56128	77.2331
9.58105	76.9353
9.59819	77.2835
9.61807	77.2668
9.6353	77.7048
9.65508	77.5445
9.67197	77.7929
9.69223	77.8824
9.70931	77.9419
9.729	78.0122
9.74595	78.0526
9.76601	78.4325
9.78315	78.5875
9.80299	78.5705
9.82036	78.6607
9.84002	78.8656
9.85718	78.7665
9.87661	79.007
9.89404	79.1326
9.91349	79.2648
9.9305	79.3131
9.94993	79.2115
9.9672	79.4132
9.98673	79.6463
10.0039	79.7146
10.0234	80.0887
10.0409	79.9365
10.0608	80.3263
10.0783	80.3252
10.0985	80.2746
10.1158	80.4926
10.1355	80.7175
10.1527	80.6392
10.1722	80.9481
10.1902	81.3316
10.2099	81.0435
10.2269	81.4002
10.2465	81.3046
10.2634	81.5355
10.2833	81.5022
10.3005	81.577
10.3202	81.8406
10.3374	81.9804
10.3567	81.8224
10.3739	81.8865
10.3937	82.0338
10.4108	82.0795
10.4306	82.021
10.4479	82.206
10.4673	82.2291
10.485	82.0296
10.5044	82.0656
10.5217	82.176
10.5409	81.7883
10.5579	81.847
10.5767	81.8989
10.594	81.9262
10.6134	82.1249
10.6306	82.4039
10.6505	81.7813
10.6675	81.7742
10.6876	82.3294
10.7047	82.1681
10.7238	82.4647
10.7414	82.0588
10.7607	82.5726
10.7778	82.0783
10.7974	82.6078
10.8148	82.784
10.8345	82.6861
10.8517	82.6752
10.8712	82.8318
10.8882	83.2513
10.9077	82.9632
10.9251	82.5281
10.9447	82.983
10.9619	83.5327
10.9808	83.0994
10.9981	83.5929
11.0176	83.8009
11.0348	83.6989
11.0906	44.1457
11.1077	44.2349
11.1276	44.1856
11.145	44.3251
11.1647	44.558
11.1822	44.2856
11.2017	44.2875
11.2189	44.3703
11.2384	44.2207
11.256	44.3842
11.2761	44.7035
11.2934	44.7015
11.3137	44.629
11.3311	44.7282
11.3509	44.6527
11.3684	44.7528
11.3886	44.7757
11.4064	44.8188
11.4265	44.7767
11.4437	45.0472
11.4632	45.0327
11.4805	45.4293
11.5003	45.4138
11.5175	45.267
11.5373	45.4456
11.5545	45.5091
11.5744	45.332
11.5915	45.3412
11.6112	45.2768
11.6286	45.5579
11.6493	45.8077
11.6667	45.6626
11.6863	45.6981
11.7033	45.9942
11.7232	45.9163
11.7404	45.8636
11.7606	46.0488
11.7778	45.8707
11.7977	46.0275
11.8146	46.3485
11.8341	46.2444
11.8516	46.3492
11.8714	46.339
11.8887	46.2694
11.9082	46.6518
11.9254	46.3814
11.9455	46.4857
11.9629	46.6911
11.9831	46.8144
12.0005	47.0576
12.0207	47.0589
12.038	47.0014
12.0575	46.7997
12.0749	47.0756
12.0948	47.1343
12.1117	47.3109
12.1315	47.2441
12.1487	47.6373
12.1684	47.5317
12.1857	47.4617
12.2055	47.3938
12.2231	47.6882
12.2431	47.8623
12.2606	47.6525
12.2806	47.8937
12.2979	47.7967
12.3174	47.7233
12.3345	48.0205
12.3543	48.1448
12.3715	48.0064
12.3913	48.0939
12.4086	48.4199
12.4278	48.0493
12.4447	48.4154
12.4651	48.3762
12.4821	48.4958
12.5016	48.4828
12.5187	48.6586
12.5388	48.7243
12.5563	48.9459
12.5762	48.8806
12.5933	48.9554
12.6129	48.9328
12.6303	49.3321
12.6503	49.2963
12.6675	49.1643
12.6875	49.1963
12.7049	49.6836
12.7248	49.4521
12.7418	49.5779
12.7612	49.5945
12.7782	49.7938
12.7979	49.7878
12.8147	49.8792
12.8344	49.8151
12.8514	49.9841
12.8711	49.8391
12.8886	50.0475
12.908	50.2167
12.925	50.358
12.9441	50.3318
12.9611	50.3405
12.9806	50.5227
12.9976	50.7395
13.017	50.5525
13.0341	50.5594
13.0535	50.5576
13.0706	50.8644
13.0899	51.0436
13.107	51.0217
13.1268	51.128
13.1438	50.9691
13.1635	51.0834
13.1811	51.2223
13.2011	51.4912
13.2181	51.7695
13.238	51.5627
13.2551	51.3845
13.275	51.5248
13.2923	51.8462
13.3116	51.8758
13.3286	52.1303
13.3486	52.177
13.3658	51.8795
13.3853	52.189
13.4025	52.2297
13.4219	52.3365
13.4392	52.1753
13.4589	52.2784
13.476	52.4694
13.4955	52.5907
13.5124	52.6555
13.5318	52.826
13.5489	53.1027
13.5684	52.7866
13.5854	52.855
13.6057	53.0631
13.6227	53.1208
13.6425	53.0977
13.6594	53.3447
13.6786	53.4542
13.6955	53.3979
13.7152	53.5524
13.7321	53.7333
13.7515	53.6044
13.7685	53.9647
13.7885	53.9313
13.8056	53.8274
13.8254	54.0738
13.8424	54.2122
13.8619	54.128
13.879	54.3875
13.8988	54.185
13.9158	54.2364
13.9365	54.7
13.9535	54.6557
13.9731	54.6644
13.99	54.8616
14.0097	54.5555
14.0269	54.8616
14.0466	55.1136
14.0638	54.8742
14.0834	54.9324
14.1003	55.4455
14.1202	55.2285
14.138	55.1101
14.1575	55.4105
14.1746	55.7486
14.1941	55.6722
14.2116	55.7236
14.2316	55.842
14.2488	55.7981
14.2688	56.0422
14.286	56.2448
14.3055	56.2678
14.3226	56.4451
14.342	56.3479
14.3593	56.2465
14.3789	56.6302
14.3959	56.4715
14.4158	56.556
14.4328	56.8703
14.4526	56.7746
14.4696	56.9624
14.4894	56.9691
14.5065	57.05
14.5267	56.8912
14.5437	57.029
14.5631	57.2701
14.5806	57.2974
14.6005	57.6357
14.6174	57.657
14.6371	57.6948
14.6542	57.7272
14.6733	57.6709
14.6903	57.8913
14.7102	57.8007
14.7272	57.9952
14.747	58.0538
14.7638	58.2727
14.7833	58.3615
14.8003	58.171
14.8206	58.3941
14.8375	58.4703
14.857	58.5065
14.8741	58.6476
14.8936	58.7327
14.9108	58.8686
14.9306	58.8903
14.9477	59.1189
14.9675	58.9167
14.9849	59.1669
15.0048	59.1596
15.0218	59.6342
15.0416	59.6455
15.0587	59.6481
15.0783	59.7994
15.0955	59.6552
15.1149	59.8247
15.1319	59.9024
15.1519	60.0947
15.1688	60.0887
15.1889	60.3586
15.2058	60.3965
15.2253	60.3358
15.2423	60.6345
15.2623	60.6613
15.2793	60.7765
15.2989	60.7974
15.3158	60.9924
15.3355	61.1159
15.3524	61.2717
15.3719	61.1143
15.3889	61.3443
15.4084	61.1694
15.4253	61.6196
15.4445	61.5748
15.4616	61.8255
15.481	62.0416
15.4981	61.9343
15.5177	61.7975
15.5347	62.0106
15.5542	62.2117
15.5713	62.4848
15.5912	62.2277
15.6081	62.4715
15.6278	62.6187
15.6447	62.9261
15.6642	62.6746
15.681	63.119
15.7013	63.0408
15.718	63.1132
15.738	63.213
15.755	63.4325
15.7747	63.3427
15.7918	63.4536
15.8113	63.7333
15.8284	63.7097
15.8483	63.9901
15.865	64.0071
15.8846	64.2178
15.9015	64.0547
15.9213	64.2048
15.9383	64.4203
15.958	64.5255
15.9751	64.6572
15.9951	64.5067
16.0123	64.8688
16.0315	64.9101
16.0484	65.0548
16.0679	65.2971
16.0849	65.2729
16.1044	65.331
16.1213	65.5294
16.1407	65.6953
16.1577	66.0315
16.1774	65.8838
16.1943	65.9221
16.2142	65.9423
16.2311	66.2361
16.2508	66.1502
16.2678	66.3444
16.2876	66.2389
16.3046	66.4995
16.3237	66.6255
16.3405	66.7892
16.3608	66.7228
16.3774	66.8374
16.397	67.2055
16.4138	67.209
16.4335	67.2804
16.4506	67.354
16.4698	67.5545
16.4867	67.5884
16.5069	67.7075
16.524	67.9012
16.5437	67.9239
16.5607	68.0485
16.5803	68.2442
16.5974	68.0539
16.617	68.3162
16.6338	68.6448
16.6534	68.6071
16.6702	68.4949
16.6902	69.0276
16.7074	68.9604
16.727	68.9538
16.7441	69.2841
16.7636	69.363
16.7806	69.4069
16.7999	69.4828
16.817	69.5375
16.8367	69.5922
16.8539	70.0559
16.8734	69.8854
16.8902	69.936
16.9099	70.2855
16.9267	70.2529
16.9461	70.455
16.963	70.3213
16.9826	70.3172
16.9997	70.7151
17.0192	70.8048
17.0363	70.923
17.0557	70.8385
17.0728	70.9542
17.0924	71.0145
17.1096	71.303
17.1291	71.405
17.1461	71.7163
17.1655	71.8
17.1827	71.6574
17.2029	71.7937
17.2199	71.5576
17.2391	71.8761
17.2562	72.043
17.2757	71.9525
17.2925	72.0305
17.3119	72.2891
17.3287	72.4047
17.3484	72.6776
17.3651	72.8608
17.3902	72.6207
17.4069	72.8722
17.4261	72.8368
17.443	73.1192
17.4622	73.1191
17.4791	73.1254
17.4984	73.4079
17.5153	73.2566
17.5348	73.479
17.5518	73.4322
17.5713	73.6517
17.588	73.7858
17.6072	73.9366
17.6241	73.9678
17.6436	74.0765
17.6605	74.1374
17.68	74.1897
17.6968	74.5306
17.7161	74.334
17.7328	74.5879
17.752	74.5101
17.7688	74.7026
17.7886	75.0287
17.8054	75.0135
17.8246	74.9549
17.8414	75.2464
17.8606	75.3634
17.8779	75.424
17.8973	75.6592
17.9142	75.4501
17.9335	75.7281
17.9504	75.7873
17.9702	75.7132
17.9871	76.1499
18.0063	76.1163
18.023	76.1407
18.0423	76.0334
18.0591	76.5395
18.0782	76.3045
18.095	76.6305
18.1141	76.7387
18.1308	76.7251
18.1503	76.7863
18.167	76.8469
18.1861	76.8819
18.2029	77.0376
18.2226	77.3372
18.2394	77.3058
18.2592	77.7171
18.276	77.6515
18.2954	77.8931
18.3121	77.9357
18.3314	77.8894
18.348	78.0197
18.3673	78.2542
18.3844	78.2741
18.4038	78.3492
18.4211	78.4114
18.4405	78.5288
18.4578	78.9298
18.4775	78.7969
18.4943	78.8282
18.5142	78.859
18.531	79.1785
18.5504	79.3154
18.5671	79.4261
18.5864	79.4053
18.6032	79.439
18.6226	79.623
18.6394	79.7204
18.6587	79.8514
18.6759	80.0125
18.6954	80.1912
18.7121	80.1606
18.7314	80.5211
18.7483	80.486
18.768	80.6923
18.7844	80.5648
18.804	80.9063
18.8208	80.8729
18.8403	80.9193
18.857	81.0116
18.8763	81.228
18.8931	81.2268
18.9124	81.4382
18.9291	81.5497
18.9484	81.7088
18.9655	81.9851
18.9846	81.9158
19.0013	82.344
19.021	82.1754
19.0375	82.5754
19.0569	82.5692
19.0739	82.6371
19.093	82.813
19.1093	82.7605
19.1286	83.0216
19.1455	83.1701
19.1647	83.4913
19.1816	83.4121
19.2008	83.603
19.2176	83.6066
19.2368	83.6558
19.2535	83.9901
19.2727	83.804
19.2897	83.9583
19.3092	84.0738
19.3265	84.0819
19.3458	84.3873
19.3627	84.2647
19.3833	84.0548
19.4004	84.0228
19.4198	83.9661
19.4368	84.0649
19.4558	84.0167
19.473	84.1031
19.4929	83.6179
19.51	83.981
19.5289	84.189
19.5456	84.2999
19.5647	84.3903
19.5816	84.6806
19.6007	84.7176
19.6174	84.947
19.6366	84.7687
19.6534	84.772
19.6725	84.6794
19.6892	84.8392
19.7089	84.7172
19.7258	84.8659
19.7447	85.0167
19.7615	85.1732
19.7807	85.1808
19.7981	85.1923
19.8177	85.3153
19.8345	85.3321
19.8535	85.7391
19.8705	85.5173
19.8895	85.0329
19.907	85.6488
19.9633	43.1703
19.9803	43.4209
19.9999	43.3974
20.017	43.4005
20.0372	43.7589
20.0546	43.6253
20.0746	43.6791
20.092	43.7352
20.1118	43.6788
20.1288	43.7032
20.1483	43.9723
20.1653	43.684
20.1847	43.8063
20.2017	44.0495
20.2214	43.9762
20.2383	44.0276
20.2577	43.9433
20.2746	44.2433
20.2944	43.9922
20.3114	44.4485
20.3311	44.2701
20.348	44.4716
20.3671	44.5813
20.3838	44.5073
20.4034	44.5532
20.4204	44.6464
20.4399	44.8763
20.4571	44.8351
20.4764	44.6991
20.4937	44.9472
20.5129	45.0021
20.5297	44.9856
20.5497	44.8213
20.5667	45.0726
20.5862	45.2087
20.6035	45.4576
20.6226	45.2353
20.6399	45.285
20.6593	45.1187
20.6764	45.3659
20.696	45.3385
20.7128	45.5588
20.7327	45.5655
20.7496	45.6618
20.7688	45.4189
20.7858	45.7426
20.8051	45.7303
20.8218	45.6238
20.8415	46.1
20.8583	45.832
20.8775	45.844
20.8947	45.9018
20.9143	45.9531
20.9312	46.1504
20.9504	46.3603
20.9672	46.2482
20.9866	46.3939
21.0034	46.5471
21.0228	46.7257
21.0397	46.4918
21.0592	46.399
21.076	46.8299
21.0953	46.8801
21.112	46.9394
21.1315	46.554
21.1487	46.916
21.1682	46.9771
21.185	47.2358
21.2045	47.1758
21.2213	46.8876
21.2406	47.3255
21.2574	47.3957
21.2767	47.1257
21.2934	47.3083
21.3122	47.5897
21.3289	47.4666
21.3483	47.6319
21.3652	47.4215
21.3843	47.8004
21.4012	47.7184
21.4203	47.7136
21.4375	48.013
21.4569	48.0534
21.4738	48.0946
21.4934	48.0921
21.5106	48.1216
21.5298	48.3006
21.5468	48.4483
21.566	48.4628
21.5826	48.4015
21.6019	48.5442
21.6186	48.4714
21.6376	48.779
21.6544	48.557
21.6736	48.6597
21.6903	48.8478
21.7094	48.9579
21.7262	49.0213
21.7457	49.1908
21.7626	49.0961
21.782	49.068
21.7987	49.319
21.818	49.2364
21.8349	49.2288
21.8539	49.2746
21.8705	49.2286
21.8893	49.2551
21.906	49.4406
21.9247	49.6118
21.9414	49.6363
21.9606	49.7615
21.9773	49.9471
21.996	49.8057
22.0131	50.0769
22.0321	50.2972
22.0489	50.3245
22.0682	50.289
22.0851	50.1411
22.1041	50.401
22.1208	50.3088
22.1401	50.5083
22.1567	50.5934
22.1759	50.6003
22.1925	50.5241
22.2116	50.708
22.2283	50.701
22.2476	50.8677
22.2642	50.8624
22.2833	50.9577
22.2999	51.0747
22.319	51.4918
22.3357	51.2428
22.3548	51.3378
22.3715	51.6961
22.3906	51.514
22.4073	51.5731
22.4266	51.6561
22.4433	51.7105
22.4626	51.7444
22.4793	51.7177
22.4982	52.0965
22.5149	51.9343
22.5341	52.1243
22.551	52.2263
22.5704	52.2325
22.5869	52.306
22.606	52.506
22.6226	52.4982
22.642	52.3229
22.6587	52.6717
22.6779	52.7291
22.6949	52.9044
22.7139	52.8204
22.7305	52.9467
22.7498	53.1704
22.7665	53.0368
22.7856	53.3908
22.8025	53.2777
22.8216	53.1697
22.8383	53.5586
22.8573	53.6461
22.874	53.9409
22.8931	53.7571
22.9099	53.841
22.9289	53.9816
22.9454	54.0305
22.9646	54.171
22.9812	54.5067
23.0002	54.394
23.0168	54.4111
23.036	54.5712
23.0526	54.499
23.0717	54.6419
23.0885	54.739
23.1078	54.6946
23.1245	54.6319
23.1438	54.88
23.1607	55.0739
23.1796	55.3457
23.1968	55.3028
23.216	55.2862
23.2328	55.441
23.252	55.6243
23.269	55.7957
23.288	55.6428
23.3046	55.9649
23.324	55.9877
23.341	56.1751
23.3599	55.9674
23.3766	56.2324
23.3957	56.2406
23.4124	56.2858
23.4317	56.4705
23.4485	56.8732
23.4674	56.7027
23.4842	56.8149
23.5032	56.709
23.5204	57.1486
23.5397	56.8488
23.5566	57.0851
23.5759	57.3191
23.5927	57.2572
23.6116	57.1956
23.6282	57.346
23.6471	57.6358
23.6638	57.7118
23.6828	57.8022
23.6995	58.0377
23.7186	58.1879
23.7352	57.9746
23.754	58.0663
23.7708	58.2701
23.7902	58.3969
23.8068	58.3101
23.8261	58.426
23.8426	58.5566
23.8616	58.6422
23.8782	58.8165
23.8976	58.9404
23.9145	58.971
23.9335	59.1546
23.9504	59.3451
23.9696	59.3377
23.986	59.4901
24.0048	59.5638
24.0217	59.4762
24.0409	59.5564
24.0576	59.8154
24.0766	59.792
24.0934	59.972
24.1125	59.8564
24.1291	60.0646
24.1487	60.1384
24.1653	60.362
24.1842	60.2962
24.2009	60.4404
24.2199	60.396
24.2365	60.7812
24.2555	60.7354
24.2722	60.6467
24.291	60.7712
24.3081	60.7972
24.327	61.2666
24.3435	61.1978
24.3624	61.3668
24.379	61.3621
24.3981	61.5799
24.4147	61.8139
24.4335	61.626
24.4501	61.6009
24.4691	62.0449
24.4858	62.1351
24.5047	62.235
24.5214	62.1942
24.5402	62.1743
24.5568	62.6034
24.576	62.4846
24.5927	62.5634
24.6116	62.5715
24.6282	62.6055
24.6475	62.7772
24.6642	62.8985
24.6834	63.0347
24.7001	63.3604
24.7188	63.2618
24.7354	63.3072
24.7547	63.4645
24.7714	63.6598
24.7903	63.5793
24.8069	63.9507
24.8261	63.8817
24.8431	63.8157
24.864	64.1647
24.8806	64.0208
24.8998	64.3175
24.9163	64.3362
24.9352	64.5175
24.9518	64.3481
24.9711	64.6461
24.9877	64.6682
25.0067	65.0645
25.0232	64.8268
25.0422	65.1826
25.0587	65.1332
25.0774	65.2774
25.094	65.5784
25.1133	65.4589
25.1298	65.4555
25.1487	65.6688
25.1653	65.8142
25.1842	65.6471
25.2007	65.9179
25.2198	65.875
25.2363	66.0482
25.2555	66.2762
25.2721	66.4099
25.291	66.2993
25.3075	66.4759
25.3264	66.5721
25.3429	66.7098
25.3617	66.6865
25.3785	66.9599
25.3973	66.7948
25.4139	67.0396
25.4334	67.2415
25.4499	67.3632
25.4691	67.5104
25.4856	67.5812
25.5046	67.7206
25.5213	67.5111
25.5402	67.6009
25.5568	67.9536
25.5758	68.03
25.5927	68.0154
25.6122	68.2978
25.6291	68.3919
25.648	68.5187
25.6648	68.5288
25.6837	68.5076
25.7004	68.8021
25.7191	68.9987
25.7356	69.0219
25.7549	69.05
25.7715	69.0164
25.7904	69.1211
25.8069	69.2576
25.8262	69.2509
25.8427	69.7609
25.8617	69.7351
25.8782	69.7116
25.8976	70.0069
25.9142	69.9015
25.9331	70.0171
25.9498	70.4181
25.9688	70.4944
25.9855	70.5503
26.0045	70.4718
26.0212	70.5085
26.0402	70.8796
26.0573	71.0257
26.0763	71.0841
26.093	71.2039
26.1121	71.0934
26.1287	71.3168
26.148	71.4391
26.1646	71.4557
26.1835	71.8128
26.2001	71.6382
26.2197	71.9707
26.2362	72.2769
26.2554	72.2767
26.2719	72.44
26.2908	72.2126
26.3073	72.3622
26.3262	72.5054
26.3433	72.8315
26.3624	72.857
26.3789	72.7455
26.3982	72.9886
26.415	73.0068
26.4341	73.5145
26.4505	73.3047
26.4696	73.3651
26.4862	73.4087
26.505	73.5941
26.5217	73.9817
26.5409	73.9896
26.5574	74.1781
26.5763	74.2174
26.5928	74.1296
26.612	74.4569
26.6285	74.5096
26.6475	74.5814
26.6641	74.7029
26.683	74.7367
26.7002	74.7129
26.719	75.1741
26.7357	75.1626
26.7546	75.3245
26.7712	75.278
26.7904	75.4159
26.8069	75.4256
26.8261	75.6165
26.8427	75.8927
26.8618	75.7494
26.8782	75.8586
26.897	76.045
26.9136	76.1954
26.9325	76.4107
26.949	76.5728
26.9684	76.4553
26.9849	76.8551
27.004	76.616
27.0208	76.8724
27.0396	76.9153
27.0562	77.1755
27.0755	77.327
27.0922	77.3712
27.1112	77.443
27.1278	77.7531
27.1468	77.7916
27.1635	77.8543
27.1825	77.8086
27.199	78.2224
27.2178	78.2349
27.2343	78.3143
27.2532	78.2349
27.2698	78.5267
27.289	78.6598
27.3057	78.8067
27.3247	78.831
27.3413	78.9287
27.3604	79.1349
27.3769	79.084
27.3961	79.3122
27.4127	79.4125
27.4312	79.5956
27.4478	79.4813
27.4668	79.7143
27.4832	79.7687
27.5023	79.8306
27.5189	80.0176
27.5377	80.0293
27.5544	80.3184
27.5735	80.1962
27.5904	80.5552
27.6189	80.854
27.6354	80.6706
27.6544	80.6959
27.6714	80.881
27.6903	81.2319
27.7068	81.1752
27.7261	81.1208
27.7428	81.4352
27.7616	81.4124
27.7782	81.6469
27.7972	81.6882
27.8138	82.0067
27.8324	81.8844
27.8489	82.0743
27.8681	81.9361
27.8846	82.1212
27.9033	82.2889
27.9199	82.5444
27.9388	82.2151
27.9556	82.5776
27.9744	82.6766
27.9916	82.8011
28.0105	82.7828
28.0271	83.1671
28.0461	82.8922
28.0627	83.1877
28.0815	83.3836
28.0982	83.4663
28.1172	83.4105
28.1338	83.7034
28.1527	83.8083
28.1695	83.8818
28.1885	83.7546
28.2049	83.8667
28.2239	84.1889
28.2406	84.1404
28.2595	84.2485
28.2759	84.409
28.2948	84.4849
28.3113	84.6214
28.3301	84.7949
28.3469	84.898
28.366	85.0744
28.3824	85.0765
28.4013	85.1089
28.4181	85.4183
28.4369	85.4609
28.4537	85.5541
28.4725	85.7482
28.489	85.7123
28.5082	85.9127
28.5253	86.0071
28.5443	86.1967
28.5609	86.2365
28.5801	86.1525
28.5966	86.6261
28.6156	86.3508
28.6321	86.5816
28.6511	86.7269
28.6677	86.7527
28.6868	86.9736
28.7035	86.8138
28.723	86.3029
28.7398	86.4223
28.7587	86.1536
28.7757	86.2394
28.7944	86.7234
28.8109	86.7645
28.8307	86.737
28.8474	86.7159
28.8669	86.6177
28.8831	86.4939
28.9017	86.6479
28.9182	86.6583
28.9376	86.8773
28.9543	86.857
28.9733	87.2545
28.9895	86.8835
29.0081	87.152
29.0244	87.3875
29.0431	87.2238
29.06	87.4018
29.0789	87.0074
29.0957	87.5999
29.1145	87.4945
29.131	87.5115
29.1496	87.8645
29.1663	88.125
29.1853	87.8017
29.202	87.9654
29.2208	87.6784
29.2561	46.4228
29.272	46.2314
29.2908	46.4924
29.3079	46.8541
29.3268	46.6379
29.3434	46.4736
29.3626	46.8973
29.3791	46.9477
29.398	46.7217
29.4146	46.9687
29.4339	46.9173
29.4507	46.8826
29.4703	46.8356
29.487	47.16
29.5064	47.284
29.5233	47.2696
29.5424	47.5208
29.5595	47.2459
29.5788	47.3814
29.5957	47.327
29.6147	47.6235
29.6313	47.7689
29.6505	47.7442
29.6672	47.8201
29.6868	47.8186
29.7034	47.7415
29.7225	47.9788
29.739	48.1168
29.758	48.1751
29.7745	48.143
29.7933	48.1266
29.8105	48.2354
29.8295	48.2523
29.8463	48.3787
29.8654	48.3066
29.8821	48.3698
29.9013	48.7417
29.918	48.8065
29.937	48.8679
29.9537	48.9234
29.9727	48.7446
29.9893	49.0725
30.0083	49.0133
30.0252	49.16
30.0441	49.1831
30.0607	49.0844
30.08	49.2079
30.0967	49.3531
30.1159	49.3657
30.1324	49.3054
30.1516	49.2829
30.1686	49.5697
30.1879	49.5311
30.2046	49.69
30.2241	49.622
30.2409	49.6735
30.2597	49.9452
30.277	49.6877
30.296	49.9765
30.3132	49.8634
30.3322	49.9983
30.3489	50.0396
30.3677	50.428
30.3842	50.2368
30.4031	50.3081
30.4198	50.4429
30.4387	50.2762
30.4556	50.3304
30.4809	50.3946
30.4979	50.4527
30.5171	50.596
30.5341	50.5832
30.5533	50.672
30.5699	51.0077
30.5892	50.8022
30.6062	51.0688
30.6253	51.1524
30.642	51.2571
30.6616	50.8572
30.6781	51.0903
30.697	51.3523
30.7137	51.4798
30.7327	51.2384
30.7496	51.4505
30.7686	51.5649
30.7853	51.2993
30.8042	51.3255
30.821	51.4476
30.8399	51.7935
30.8564	51.771
30.8755	51.6284
30.892	51.9336
30.911	51.7429
30.9276	52.1175
30.9469	51.8758
30.9633	51.8896
30.9822	52.0065
30.9988	52.1937
31.0177	52.0988
31.0343	52.5176
31.0536	52.6372
31.0703	52.3964
31.0893	52.5792
31.1059	52.4494
31.1251	52.6886
31.1417	52.5036
31.1605	52.8116
31.1774	52.8589
31.1965	52.8353
31.2131	52.847
31.2319	53.0263
31.2486	52.7669
31.2672	52.9423
31.284	53.251
31.3028	53.2586
31.3193	53.1052
31.3382	53.307
31.3549	53.474
31.3738	53.3125
31.3902	53.6216
31.4093	53.5689
31.4258	53.5812
31.4444	53.8632
31.4609	53.5673
31.4798	53.7818
31.4963	53.8635
31.5153	53.8888
31.5318	54.1621
31.5505	54.3837
31.5672	54.2847
31.5857	54.2823
31.6025	54.2525
31.6211	54.3984
31.6376	54.5003
31.6565	54.6227
31.673	54.5979
31.6918	54.6363
31.7087	54.7886
31.7274	55.1472
31.744	55.0894
31.7629	54.9684
31.7797	55.0314
31.7983	55.1904
31.8148	55.3312
31.8335	55.4243
31.8505	55.3343
31.8694	55.6253
31.8858	55.6689
31.9049	55.8113
31.9215	55.6503
31.9457	55.8594
31.9624	56.0303
31.9812	56.0181
31.9978	56.1842
32.0169	55.9982
32.0333	56.3142
32.0527	56.4098
32.0693	56.363
32.0883	56.6163
32.1049	56.5082
32.1237	56.7249
32.1405	56.5662
32.1592	56.7139
32.1758	57.1461
32.195	56.8505
32.2119	56.9203
32.2306	57.21
32.2472	57.2677
32.2679	57.2903
32.2845	57.6234
32.3038	57.5696
32.3205	57.587
32.3393	57.6149
32.3558	57.9982
32.3752	57.8602
32.3918	58.1828
32.4108	58.135
32.4272	58.2925
32.4463	58.1626
32.4633	58.6274
32.482	58.4719
32.4986	58.5048
32.5174	58.815
32.5339	58.906
32.553	58.8212
32.5695	58.9341
32.5882	59.2047
32.605	59.1699
32.6239	59.1031
32.6404	59.5605
32.6592	59.395
32.6758	59.3456
32.6944	59.6682
32.711	59.8105
32.7297	59.7407
32.7461	59.7495
32.7649	59.901
32.7813	60.1146
32.8006	60.2708
32.8171	60.1807
32.836	60.2208
32.8529	60.5504
32.8717	60.451
32.8886	60.6278
32.9073	60.6393
32.9241	60.7173
32.943	61.0379
32.9596	60.9909
32.9786	61.1545
32.9954	61.3143
33.014	61.2641
33.0305	61.3841
33.0493	61.5781
33.0659	61.5552
33.0849	61.6412
33.1015	61.7743
33.1204	61.7758
33.1372	61.8647
33.1562	62.3833
33.1728	62.1669
33.1915	62.3474
33.2081	62.2046
33.2271	62.3248
33.2435	62.3931
33.2623	62.559
33.2786	62.7742
33.2977	62.9695
33.3141	63.0141
33.3335	62.7595
33.3499	63.3726
33.395	63.2042
33.4121	63.4657
33.4309	63.6705
33.4474	63.7657
33.4665	63.7197
33.4832	63.7235
33.5023	63.9296
33.5187	64.0926
33.5378	64.1729
33.5547	64.4955
33.5738	64.4269
33.5903	64.4424
33.609	64.6242
33.6257	64.5407
33.6445	64.699
33.6609	64.9814
33.6797	64.7582
33.6961	64.8825
33.7148	65.1883
33.7313	65.2284
33.75	65.3037
33.7664	65.5595
33.7849	65.4055
33.8013	65.5963
33.8205	65.7357
33.837	65.8643
33.8559	65.8376
33.8723	66.0532
33.8919	66.1178
33.9083	66.4507
33.9269	66.171
33.9432	66.5112
33.9622	66.5278
33.9786	66.5443
33.9976	66.5744
34.0142	66.7567
34.033	66.7194
34.0494	66.7822
34.0683	67.0249
34.0847	67.1537
34.1033	67.1839
34.1199	67.5579
34.1384	67.4135
34.1553	67.6224
34.1741	67.7785
34.1907	67.7471
34.2095	67.6982
34.2258	67.9828
34.2447	68.0361
34.2611	68.0871
34.2801	68.3698
34.297	68.3295
34.316	68.4917
34.3324	68.7014
34.3512	68.6405
34.3678	68.6677
34.3866	68.9906
34.4031	69.046
34.4219	69.1542
34.4382	69.2728
34.4573	69.2865
34.4737	69.394
34.4925	69.578
34.509	69.7529
34.528	69.828
34.5446	69.7203
34.5632	70.1992
34.5798	70.0944
34.5983	70.2554
34.6152	70.3217
34.6341	70.5447
34.6508	70.6514
34.6696	70.783
34.6863	70.8202
34.7054	71.155
34.7221	71.1192
34.7409	71.2145
34.7577	71.1555
34.7764	71.3934
34.7927	71.4729
34.8111	71.494
34.8276	71.8342
34.8462	71.8854
34.8628	71.9341
34.8815	71.8757
34.8979	72.1516
34.9164	72.0105
34.9327	72.3988
34.9515	72.3785
34.9683	72.6771
34.9873	72.8973
35.0038	72.9683
35.0224	73.0499
35.0389	72.9925
35.0575	73.1426
35.0746	73.3196
35.0933	73.3427
35.1101	73.3226
35.129	73.7057
35.1453	73.7911
35.1641	73.7956
35.1806	74.038
35.1993	74.0758
35.2157	74.089
35.2345	74.3685
35.2509	74.5026
35.2698	74.6463
35.2866	74.6493
35.3052	74.7796
35.322	74.9703
35.3406	74.7485
35.357	74.9952
35.376	75.212
35.3924	75.4607
35.4113	75.5075
35.428	75.1732
35.4466	75.4922
35.463	75.6321
35.4817	75.8141
35.4983	75.9851
35.5175	75.8367
35.5341	75.9825
35.5527	76.2016
35.5693	76.5953
35.5881	76.5468
35.6045	76.6218
35.6231	76.6359
35.6395	76.8124
35.6583	76.9569
35.6748	77.1245
35.6939	76.9625
35.7105	77.3749
35.7294	77.3962
35.7458	77.455
35.7646	77.5512
35.7809	77.6402
35.7996	77.5097
35.8161	77.8339
35.8348	77.7974
35.8514	78.2198
35.8701	78.1562
35.8865	78.0976
35.9052	78.3578
35.9218	78.4356
35.9407	78.4346
35.9573	78.6792
35.9757	78.6401
35.9925	78.8428
36.011	78.8801
36.0275	78.8746
36.0461	79.2126
36.0625	79.1189
36.0813	79.3402
36.0977	79.5152
36.1165	79.4456
36.133	79.4915
36.1521	79.4933
36.169	79.7453
36.1878	79.6469
36.2044	79.9298
36.2231	80.0109
36.2395	79.9988
36.2583	80.3352
36.2748	80.6868
36.2938	80.4104
[truncated: 709 more rows]

## Sheet: 12-08-2018_L
Time (h)	Buoyant mass (pg)		Mitosis #	Start time (h)
4.15204	54.872		1	9.42034
4.17189	54.8075		2	18.171
4.19067	54.9931		3	26.2127
4.21153	55.0401		4	36.005
4.23027	55.3163		5	45.9711
4.25079	55.3144		6	55.317
4.26924	55.1939
4.28914	55.4579
4.30775	55.5091
4.32822	55.4853
4.34639	55.7044
4.3665	55.7281
4.38524	55.8073
4.40554	55.8558
4.42416	56.0318
4.44658	56.2307
4.46419	56.2781
4.48468	56.2503
4.5031	56.3248
4.52316	56.355
4.54127	56.5435
4.56174	56.5889
4.58009	56.7106
4.60043	56.8185
4.61908	56.7933
4.63882	56.832
4.6571	56.9566
4.67703	57.0318
4.69521	57.1199
4.71539	57.2281
4.73376	57.2423
4.75364	57.5015
4.77228	57.6268
4.79221	57.62
4.81025	57.7829
4.83042	57.704
4.8486	57.7974
4.86872	58.0891
4.88693	58.1039
4.90737	58.1732
4.92561	58.0887
4.94509	58.4017
4.96325	58.4017
4.98339	58.4354
5.00167	58.5316
5.02158	58.7963
5.0398	58.8458
5.06043	58.9312
5.07892	58.968
5.09932	59.2324
5.1175	59.3215
5.13746	59.1876
5.15562	59.2601
5.17546	59.4862
5.19387	59.6284
5.21406	59.7657
5.23263	59.7062
5.25267	59.8926
5.27109	59.8504
5.29194	60.0307
5.30988	60.1503
5.32996	60.3436
5.34845	60.4533
5.36872	60.5727
5.3868	60.628
5.40703	60.6663
5.42533	60.6646
5.44551	60.8978
5.4636	61.0301
5.48174	61.213
5.49996	61.3961
5.52018	61.4978
5.53855	61.3423
5.55809	61.6698
5.57615	61.7664
5.59599	61.907
5.61435	61.8927
5.63442	62.0873
5.65262	62.093
5.6722	62.4045
5.69018	62.4368
5.70994	62.5391
5.72831	62.6468
5.74834	62.8021
5.7665	62.8303
5.78625	62.9221
5.80465	62.9865
5.82416	63.2148
5.84221	63.3125
5.86227	63.4261
5.88043	63.5315
5.9003	63.5918
5.91809	63.5613
5.93787	63.9712
5.9559	63.8125
5.97624	64.0177
5.99452	64.0733
6.01398	63.9568
6.03288	64.3262
6.05248	64.4452
6.07057	64.417
6.09005	64.5158
6.1081	64.5157
6.12564	64.7751
6.14373	64.8396
6.16355	64.9202
6.18138	64.95
6.20172	65.314
6.21949	65.2072
6.23911	65.3763
6.25726	65.4978
6.2771	65.4245
6.29548	65.6521
6.31563	65.7797
6.33401	65.8399
6.35442	65.8975
6.37238	66.1556
6.3922	66.267
6.41021	66.372
6.42955	66.5432
6.4482	66.5636
6.4679	66.72
6.48602	66.7027
6.50604	66.9097
6.52378	66.8757
6.54333	67.0737
6.56148	67.2484
6.58096	67.3355
6.59905	67.4169
6.61871	67.5604
6.63676	67.6268
6.65656	67.7559
6.67454	67.7535
6.69441	67.8179
6.71253	68.1329
6.73222	68.3715
6.75004	68.283
6.76967	68.4117
6.78761	68.6702
6.80729	68.6127
6.82531	68.6406
6.84567	68.8453
6.8636	68.9404
6.88355	69.0824
6.90142	69.0983
6.92092	69.2789
6.93887	69.3621
6.95864	69.4844
6.97689	69.581
6.99607	69.7431
7.0141	69.868
7.03392	69.7391
7.0518	69.938
7.07162	70.126
7.08947	70.2837
7.10942	70.3537
7.12748	70.4836
7.14707	70.5459
7.16532	70.6441
7.18517	70.9558
7.2033	70.898
7.22351	71.0455
7.24145	71.0488
7.26079	71.3098
7.27899	71.2285
7.29877	71.5452
7.31695	71.5398
7.33653	71.4798
7.35485	71.8144
7.3741	71.7735
7.39205	71.9974
7.41149	72.1009
7.42948	72.2586
7.44921	72.1951
7.46712	72.1557
7.48648	72.4538
7.50457	72.5171
7.52451	72.7381
7.54267	72.8203
7.56195	72.8816
7.57973	72.9141
7.59957	72.9862
7.61751	73.1794
7.63717	73.2395
7.65533	73.3319
7.6752	73.4873
7.69314	73.6003
7.7134	73.7364
7.73137	73.732
7.74988	73.8557
7.76796	73.868
7.78777	73.9878
7.80593	74.1668
7.82533	74.4229
7.84337	74.3549
7.86279	74.3619
7.8808	74.4962
7.90034	74.5849
7.91844	74.6234
7.93816	74.7919
7.95636	74.9219
7.97608	75.1061
7.99408	75.0787
8.01426	75.4145
8.03216	74.9778
8.05174	75.5023
8.06958	75.6311
8.09027	75.5819
8.10831	75.7874
8.1285	75.8362
8.14668	75.9589
8.1666	76.0433
8.18441	76.0582
8.20382	76.3249
8.22197	76.3897
8.24206	76.5649
8.26015	76.5466
8.28027	76.7856
8.29826	76.7905
8.31793	76.912
8.3358	77.1098
8.35559	77.1366
8.37306	77.3923
8.39272	77.3856
8.41088	77.3902
8.43028	77.4989
8.44827	77.7944
8.46801	77.7964
8.48609	77.9972
8.50613	78.1038
8.52451	78.1769
8.5444	78.2188
8.56216	78.3568
8.58211	78.3587
8.60003	78.571
8.6203	78.6275
8.63814	78.7555
8.65743	78.8706
8.67547	79.033
8.69533	79.2772
8.71329	79.2726
8.7332	79.4164
8.75115	79.4318
8.77067	79.7242
8.78747	79.7158
8.80663	79.6449
8.82465	79.8689
8.84409	80.1179
8.86202	80.2092
8.88205	80.2672
8.89825	80.3319
8.91814	80.6142
8.93622	80.5584
8.95533	80.7653
8.97164	80.7198
8.9914	80.9113
9.00948	80.9634
9.02894	81.2549
9.0466	81.2299
9.06641	81.4212
9.08419	81.5421
9.10309	81.7095
9.12106	81.763
9.1407	81.8367
9.15863	82.0595
9.17834	82.1309
9.19524	82.1931
9.2137	82.437
9.23152	82.4985
9.25143	82.6839
9.26883	82.5874
9.28885	82.9263
9.30668	82.9087
9.32673	83.1745
9.34465	83.2473
9.36439	83.3103
9.38254	83.3574
9.40236	83.5408
9.42034	83.561
9.44111	83.6647
9.45882	83.1691
9.47789	83.0828
9.49582	83.1732
9.51556	83.4534
9.53275	83.1554
9.55241	83.3147
9.57098	83.3122
9.5906	83.3562
9.6083	83.5391
9.62753	83.4628
9.64458	83.5597
9.66429	83.5574
9.68253	83.6118
9.70184	83.6533
9.72009	84.0143
9.7399	83.7089
9.75775	83.8047
9.77708	83.7491
9.79486	84.1342
9.81474	84.1313
9.83302	84.1487
9.85268	84.077
9.87031	84.3958
9.88925	84.3719
9.90715	84.371
9.92714	84.9112
9.94538	84.6235
9.96455	84.6908
9.98253	84.8966
10.0019	85.1147
10.0196	84.831
10.039	84.9158
10.0564	85.0293
10.074	85.2951
10.0913	84.7495
10.1106	85.6091
10.1468	42.7942
10.1651	42.8097
10.1849	42.8195
10.2033	42.8811
10.224	42.7802
10.2424	42.8396
10.2626	42.8961
10.2808	42.8995
10.3012	43.0595
10.3195	42.9593
10.3395	43.2659
10.3581	43.0854
10.3786	43.2385
10.397	43.3857
10.4172	43.6338
10.4356	43.4558
10.455	43.6048
10.473	43.6137
10.493	43.5805
10.5114	43.6688
10.5313	43.664
10.5498	43.8153
10.5705	43.8264
10.589	43.8449
10.6092	44.1367
10.6278	43.9288
10.6482	44.1194
10.6663	44.182
10.6862	44.2918
10.7044	44.1952
10.7248	44.4855
10.7434	44.2729
10.7662	44.4327
10.7849	44.5213
10.8043	44.5936
10.8227	44.622
10.8427	44.7901
10.861	44.8198
10.8806	44.8016
10.8991	44.7971
10.9192	44.9518
10.9375	45.0707
10.9578	44.8746
10.9759	44.9836
10.9952	45.1593
11.0129	45.2014
11.0324	45.1899
11.0503	45.2584
11.0697	45.4562
11.0877	45.3798
11.1071	45.4586
11.1256	45.4851
11.1456	45.6639
11.1639	45.8504
11.1838	45.8131
11.2021	45.8263
11.2221	45.8181
11.2404	45.8809
11.2605	45.8929
11.2786	46.0184
11.2983	46.1565
11.3165	46.2148
11.3366	46.194
11.3554	46.2121
11.376	46.3696
11.3942	46.6052
11.4143	46.4692
11.4324	46.4414
11.452	46.694
11.47	46.7544
11.49	46.7027
11.5081	46.747
11.5279	46.7785
11.5461	46.8168
11.5665	46.9778
11.5848	46.9188
11.6054	46.855
11.6235	47.0701
11.6433	47.0346
11.6618	47.1988
11.6818	47.3159
11.7001	47.2813
11.7198	47.3906
11.7384	47.4053
11.7582	47.5283
11.7763	47.5517
11.796	47.5136
11.8142	47.6923
11.8341	47.7346
11.8525	47.7478
11.8722	47.8553
11.8904	47.8817
11.9102	48.0328
11.9287	47.9841
11.9483	48.0017
11.9663	48.0745
11.9862	48.1842
12.0041	48.1845
12.0242	48.3495
12.0423	48.2945
12.0624	48.5192
12.0802	48.5652
12.1001	48.642
12.1181	48.7152
12.1381	48.8592
12.1559	48.944
12.1756	48.887
12.1936	49.1068
12.2153	49.1445
12.2334	49.0985
12.2532	49.1987
12.2713	49.2242
12.2915	49.5317
12.3101	49.3847
12.3298	49.5257
12.3482	49.5409
12.3678	49.7175
12.3857	49.7008
12.4054	49.7401
12.4234	49.7443
12.443	49.7836
12.4608	50.0582
12.4809	50.2071
12.4971	50.1144
12.5167	50.3244
12.5349	50.2674
12.5546	50.3534
12.5725	50.4974
12.5904	50.5629
12.6086	50.5861
12.6284	50.5921
12.6467	50.605
12.6664	50.8104
12.6846	50.8954
12.7044	51.0251
12.7224	51.0563
12.7421	51.2719
12.7599	51.2824
12.7796	51.2985
12.7997	51.2737
12.8192	51.472
12.8369	51.6313
12.8568	51.549
12.8748	51.6636
12.8943	51.7526
12.9124	51.8969
12.9322	51.9981
12.9503	52.0543
12.9699	52.2129
12.9875	52.2545
13.0072	52.3584
13.0253	52.2536
13.0448	52.5387
13.0628	52.5876
13.0826	52.582
13.1008	52.711
13.1206	52.701
13.1386	52.844
13.1583	52.9423
13.1765	53.11
13.1965	53.1624
13.2146	53.031
13.2345	53.0765
13.2523	53.3486
13.2722	53.5025
13.2898	53.4791
13.3098	53.5365
13.328	53.5777
13.3475	53.685
13.3653	53.7643
13.3851	53.9813
13.4032	53.9286
13.4233	54.214
13.4416	54.2136
13.461	54.3582
13.4788	54.2811
13.4987	54.3421
13.5171	54.5494
13.5363	54.5595
13.5542	54.6769
13.574	54.7756
13.5921	54.9577
13.6122	55.1034
13.6303	55.1472
13.6508	55.221
13.6687	55.3177
13.6881	55.4068
13.706	55.6241
13.7253	55.6202
13.7432	55.671
13.763	55.7245
13.7807	55.8211
13.8006	55.9606
13.8176	55.9897
13.8376	56.2152
13.8553	56.3026
13.8753	56.3458
13.893	56.5111
13.9124	56.5179
13.9303	56.5858
13.9502	56.6065
13.9679	56.8682
13.9873	56.8774
14.0052	57
14.025	57.1288
14.0428	57.1625
14.0628	57.2398
14.0807	57.316
14.1004	57.3728
14.1179	57.5608
14.1371	57.7237
14.1555	57.6516
14.1753	57.9328
14.1937	57.8084
14.2132	57.9898
14.2309	58.0856
14.2689	58.3113
14.2884	58.4236
14.3063	58.5141
14.3254	58.588
14.3431	58.5847
14.363	58.9755
14.3812	58.841
14.4014	59.0939
14.4188	59.0493
14.4383	59.1114
14.4563	59.3956
14.4758	59.3171
14.4936	59.2652
14.5128	59.5461
14.5305	59.6026
14.5504	59.8763
14.5681	59.7421
14.5879	59.8034
14.6057	59.9621
14.6255	60.1881
14.6434	60.0648
14.6628	60.3749
14.6807	60.354
14.7005	60.4163
14.7184	60.4449
14.738	60.6932
14.7554	60.6183
14.7748	60.9044
14.7926	60.6892
14.8122	60.9596
14.83	61.2086
14.8497	61.1225
14.8673	61.2671
14.887	61.4575
14.9047	61.5406
14.9238	61.6276
14.942	61.7147
14.9617	61.7113
14.9795	61.9172
14.9986	62.0912
15.0164	62.1614
15.0361	62.1343
15.054	62.4012
15.0737	62.4842
15.0914	62.3907
15.1107	62.6315
15.1282	62.6715
15.1479	62.8182
15.1653	62.8009
15.1848	62.9094
15.2024	63.049
15.2219	63.1788
15.2399	63.1962
15.259	63.3783
15.2768	63.5025
15.2966	63.6006
15.3143	63.5835
15.3334	63.6468
15.3509	63.7942
15.3701	63.9067
15.3877	64.055
15.4069	64.0422
15.4248	64.2133
15.4444	64.2442
15.4619	64.3279
15.4811	64.4787
15.4988	64.569
15.518	64.7163
15.5355	64.7744
15.555	64.9227
15.5725	64.8457
15.5919	65.1384
15.6096	65.1583
15.6289	65.1503
15.6466	65.4617
15.6661	65.3867
15.6837	65.5138
15.7029	65.4983
15.7208	65.5699
15.7404	65.8429
15.758	65.9252
15.7773	65.9812
15.795	66.112
15.8141	66.2442
15.8315	66.315
15.8506	66.4773
15.8679	66.5658
15.8869	66.6552
15.9045	66.7128
15.9238	66.748
15.9414	66.9275
15.9604	67.0577
15.9777	67.0508
15.9973	67.4403
16.0148	67.3892
16.0339	67.3389
16.051	67.4179
16.0702	67.6891
16.0879	67.7226
16.1072	67.9031
16.1248	68.0886
16.1442	68.1573
16.1619	68.1049
16.1809	68.4324
16.1985	68.3367
16.218	68.6331
16.2355	68.5038
16.2547	68.7503
16.2723	68.8453
16.2915	68.8895
16.3094	69.0108
16.3286	69.1409
16.3464	69.2172
16.3657	69.387
16.3835	69.5002
16.4018	69.4239
16.4192	69.5598
16.4387	69.8095
16.4564	69.8286
16.4755	69.9688
16.4931	69.9867
16.5121	70.4489
16.5295	70.2924
16.5489	70.5276
16.5664	70.5173
16.586	70.6087
16.6035	70.7155
16.623	70.8735
16.6405	70.8169
16.6597	71.0607
16.6775	71.0847
16.6965	71.2902
16.714	71.3173
16.7334	71.4222
16.7511	71.5475
16.7703	71.7314
16.7877	71.8152
16.8072	71.9227
16.8245	71.9588
16.8436	72.1831
16.8611	72.2333
16.8805	72.3735
16.8986	72.4944
16.9179	72.4479
16.9356	72.5448
16.955	72.9148
16.9727	72.8922
16.9919	72.9049
17.0094	73.0778
17.0287	73.205
17.0466	73.21
17.0658	73.3328
17.0834	73.3768
17.1026	73.5927
17.1203	73.6435
17.1393	73.7665
17.1567	73.9809
17.1761	74.0936
17.1928	74.0626
17.2123	74.2577
17.2289	74.2475
17.2481	74.5218
17.2651	74.4366
17.2842	74.7689
17.3017	74.6655
17.3209	75.0592
17.3391	74.9771
17.358	75.1485
17.3754	75.2359
17.3939	75.4997
17.4116	75.4442
17.4309	75.638
17.4483	75.5874
17.4675	75.6749
17.485	75.8451
17.5044	75.9405
17.522	76.057
17.5419	76.3058
17.5598	76.3079
17.5793	76.353
17.597	76.5228
17.6163	76.6321
17.6339	76.824
17.6532	76.8455
17.6707	76.9592
17.6899	77.0901
17.7071	77.2526
17.7264	77.2465
17.744	77.4031
17.7631	77.616
17.7811	77.7067
17.8002	77.5938
17.8179	77.9302
17.8368	78.0834
17.8543	78.128
17.8734	78.423
17.8909	78.5044
17.9106	78.6343
17.9284	78.7198
17.9477	78.6899
17.9655	78.8694
17.985	79.0093
18.0027	79.0684
18.0222	79.2769
18.0398	79.2078
18.0593	79.3955
18.0774	79.4
18.097	79.6489
18.1147	79.582
18.1342	79.5369
18.1519	79.741
18.171	79.8341
18.1874	79.3001
18.2059	79.4753
18.2233	79.3216
18.242	79.3393
18.259	79.5241
18.2776	79.7709
18.2945	79.7341
18.3133	79.6909
18.3301	79.6924
18.3506	79.601
18.3684	79.4316
18.3879	79.8052
18.405	79.7616
18.4237	80.058
18.4413	79.759
18.4613	79.7745
18.4787	79.8487
18.4978	80.2089
18.5148	80.1284
18.5331	80.3006
18.5507	80.1115
18.5706	80.4414
18.5883	80.522
18.6074	80.3632
18.6251	80.2168
18.6436	80.5505
18.6612	80.6979
18.6802	80.4805
18.6972	80.6248
18.7163	80.8694
18.7334	80.5985
18.7522	81.095
18.7695	81.102
18.7884	80.9147
18.8052	81.2731
18.8246	81.2291
18.8419	80.9164
18.878	44.4143
18.898	44.6039
18.916	44.4497
18.9362	44.6585
18.9544	44.5569
18.9746	44.7084
18.9925	44.6834
19.0122	44.672
19.0302	44.7209
19.0499	44.7847
19.068	44.8397
19.088	44.9476
19.106	44.9814
19.1258	45.0365
19.1438	45.1238
19.1636	45.0793
19.1816	45.2372
19.2011	45.335
19.2188	45.3806
19.2389	45.4021
19.2566	45.3847
19.2762	45.4175
19.2942	45.4792
19.3148	45.7321
19.3329	45.6063
19.3529	45.6675
19.3707	45.7485
19.3906	45.9858
19.4086	45.8605
19.4282	45.8601
19.446	45.9842
19.4659	46.2459
19.484	46.1781
19.5037	46.3588
19.5217	46.2105
19.541	46.3903
19.5587	46.4419
19.5784	46.5702
19.5966	46.5594
19.6162	46.7474
19.6342	46.5702
19.6538	46.7891
19.6718	46.7713
19.6921	46.8929
19.7099	46.9446
19.7295	46.9735
19.7475	47.0138
19.7672	47.0631
19.7853	47.2018
19.8057	47.1767
19.8235	47.2924
19.843	47.4367
19.8609	47.3889
19.8805	47.4777
19.8983	47.5604
19.9176	47.6217
19.9355	47.6159
19.955	47.7622
19.9729	47.7114
19.9924	47.9051
20.0103	47.8499
20.0298	48.0252
20.0475	48.1399
20.0677	48.0527
20.0854	48.096
20.1047	48.2223
20.1224	48.2095
20.1424	48.3796
20.1601	48.4423
20.1797	48.5373
20.1974	48.4779
20.2169	48.6124
20.2349	48.8257
20.2543	48.6891
20.272	48.7034
20.2914	48.8714
20.3089	48.8094
20.3282	48.999
20.3463	49.0286
20.3663	49.0499
20.384	49.0723
20.4038	49.2367
20.4214	49.2896
20.4409	49.4711
20.4588	49.3085
20.4784	49.5541
20.496	49.582
20.5155	49.7349
20.5332	49.7996
20.5529	49.7482
20.5708	49.867
20.5908	49.9436
20.6089	49.9395
20.6285	50.1174
20.6391	49.9972
20.6563	50.05
20.6738	50.2234
20.6937	50.2484
20.7114	50.2655
20.7352	50.4586
20.7525	50.4
20.7722	50.6985
20.7902	50.6635
20.8094	50.6548
20.8268	50.6806
20.8462	50.6642
20.8639	50.817
20.8837	50.9089
20.9008	50.9417
20.9208	50.9498
20.9382	51.0194
20.956	51.1091
20.9733	51.1347
20.9928	51.4051
21.0101	51.4026
21.0302	51.4554
21.0476	51.5679
21.0672	51.6663
21.0848	51.5421
21.1044	51.8004
21.1217	51.8496
21.1413	51.8396
21.1588	51.9606
21.1782	51.953
21.1958	52.1178
21.216	52.1947
21.2333	52.2457
21.2529	52.2463
21.2704	52.232
21.2898	52.3798
21.3069	52.5378
21.3263	52.6394
21.3437	52.6694
21.3632	52.692
21.3806	52.7719
21.4009	53.0186
21.4178	52.9106
21.4371	53.1328
21.4542	53.066
21.4736	53.1766
21.4909	53.247
21.5104	53.3553
21.5278	53.3772
21.5471	53.515
21.5646	53.5155
21.5846	53.8357
21.6019	53.781
21.6214	53.7996
21.6387	53.8305
21.6585	53.9704
21.6757	54.1029
21.6953	54.2346
21.7127	54.2587
21.7319	54.2996
21.749	54.4202
21.7682	54.5701
21.7855	54.4944
21.8046	54.5716
21.9031	54.5638
21.9222	54.5994
21.9394	54.6733
21.9587	54.9293
21.9759	54.7099
21.9953	55.0472
22.0124	55.0533
22.0315	55.3182
22.0486	55.2796
22.0679	55.4259
22.0852	55.4397
22.1045	55.6066
22.1216	55.7732
22.1408	55.9668
22.1581	55.9946
22.1769	56.1916
22.194	56.1072
22.2134	56.1841
22.2307	56.3297
22.2497	56.5301
22.2661	56.5855
22.2854	56.6551
22.3027	56.7261
22.321	56.8595
22.3383	56.9417
22.3575	57.0454
22.3746	57.0646
22.394	57.1787
22.4112	57.2865
22.4303	57.4497
22.4474	57.495
22.4665	57.6415
22.4835	57.6647
22.5027	57.8607
22.5199	57.9452
22.5389	57.9482
22.5558	58.2112
22.575	58.275
22.5921	58.2985
22.6116	58.4956
22.6287	58.4963
22.6477	58.5851
22.6652	58.7075
22.6843	58.8096
22.7011	58.9311
22.7202	58.9755
22.7376	59.0291
22.7569	59.1979
22.774	59.2677
22.7933	59.3802
22.8104	59.4563
22.8294	59.5814
22.8465	59.8656
22.8659	59.8167
22.883	59.8584
22.9026	60.046
22.9195	60.1684
22.9386	60.2928
22.9556	60.3158
22.9745	60.3584
22.9915	60.4344
23.0109	60.6683
23.0279	60.7982
23.047	60.8412
23.0643	60.9393
23.0832	60.9805
23.1002	60.9842
23.1195	61.1775
23.1364	61.137
23.1554	61.4118
23.1725	61.5064
23.1918	61.5182
23.2088	61.5463
23.228	61.8032
23.2453	61.8485
23.2645	61.8787
23.2815	62.0273
23.3008	62.2552
23.3178	62.2502
23.3369	62.547
23.354	62.6037
23.373	62.6703
23.3899	62.7514
23.409	62.7857
23.426	62.809
23.4448	63.0603
23.4617	63.1216
23.4811	63.3432
23.4982	63.2983
23.5172	63.4493
23.5342	63.3639
23.5533	63.7091
23.5702	63.8669
23.5895	64.0678
23.6068	64.06
23.6258	64.1768
23.6427	64.2957
23.6618	64.2585
23.6789	64.3998
23.6978	64.4675
23.7148	64.6382
23.7339	64.7927
23.7507	64.6294
23.7696	65.27
23.7864	64.8714
23.8055	65.2161
23.8224	65.194
23.8417	65.4006
23.8587	65.4192
23.8775	65.7476
23.8942	65.5588
23.9134	65.8176
23.9306	65.9227
23.9497	66.0079
23.9665	65.9664
23.9855	66.1895
24.0024	66.3794
24.0213	66.52
24.0383	66.4088
24.0573	66.7745
24.0741	66.7728
24.0935	66.9454
24.1104	66.8172
24.1293	67.2342
24.1464	67.0431
24.1653	67.362
24.1822	67.2907
24.2011	67.6001
24.2182	67.6515
24.2373	67.7391
24.2542	67.8154
24.2731	68.1457
24.29	68.1072
24.3091	68.3157
24.3261	68.2568
24.3453	68.6172
24.3813	68.6577
24.3982	68.7926
24.4174	68.8936
24.4346	69.0111
24.4538	69.0742
24.4707	69.1524
24.4896	69.5325
24.5066	69.3966
24.5255	69.6224
24.5422	69.7085
24.5611	69.6153
24.578	69.7798
24.5972	69.9437
24.6141	70.0209
24.6331	70.1846
24.6499	70.3754
24.6689	70.5469
24.6856	70.3836
24.7048	70.7324
24.7218	70.7186
24.7405	70.9124
24.7573	70.934
24.7764	71.1666
24.7933	71.29
24.812	71.3751
24.829	71.4437
24.8479	71.6092
24.8651	71.5558
24.8845	71.8761
24.9014	71.8062
24.9203	71.7961
24.9371	71.8832
24.9559	72.1595
24.9728	72.1178
24.9916	72.4428
25.0085	72.3568
25.0277	72.5653
25.0447	72.7008
25.064	72.7802
25.081	73.0299
25.1	72.9812
25.117	73.0057
25.1359	73.2198
25.1528	73.3376
25.1716	73.4574
25.1885	73.5347
25.2077	73.6545
25.225	73.7
25.2436	73.8645
25.2604	73.8892
25.2797	74.1007
25.2964	74.1139
25.3155	74.2394
25.3325	74.3522
25.3516	74.3734
25.3684	74.6649
25.3871	74.725
25.4038	74.7028
25.4228	75.0246
25.4394	75.1531
25.4581	75.0361
25.4747	75.0522
25.4935	75.4634
25.5106	75.4938
25.5295	75.4888
25.5465	75.5799
25.5655	75.7772
25.5823	75.7666
25.6004	76.0395
25.6172	76.1181
25.6366	76.2085
25.6535	76.1729
25.6727	76.3077
25.6895	76.4354
25.7087	76.6242
25.7255	76.6849
25.7444	76.8385
25.7612	76.756
25.7802	77.078
25.7971	77.2021
25.816	77.1633
25.8329	77.2905
25.8514	77.5892
25.8684	77.5215
25.8874	77.7048
25.9035	77.9984
25.9226	77.9269
25.9396	78.1411
25.9588	78.231
25.9757	78.2265
25.995	78.498
26.0122	78.4238
26.0316	78.5772
26.0483	78.6567
26.0677	78.8143
26.0848	78.9653
26.1041	79.1329
26.1213	79.2742
26.14	79.4449
26.157	79.2065
26.1762	79.3056
26.1931	79.4208
26.2127	79.6673
26.2311	79.6541
26.2546	79.3563
26.2711	79.4537
26.2902	79.3259
26.3066	79.3052
26.3252	79.6382
26.3423	79.5321
26.3619	79.3612
26.3789	79.6804
26.3978	79.7672
26.414	79.7485
26.4323	79.5589
26.4492	79.6714
26.4684	80.1027
26.4851	80.0035
26.5038	79.8811
26.5204	80.1278
26.5391	80.0719
26.5561	80.1897
26.5753	80.386
26.5924	80.1433
26.6118	80.5078
26.6293	80.4304
26.6486	80.6341
26.6654	80.4661
26.6847	80.5758
26.7018	80.536
26.7211	80.8805
26.7383	80.7795
26.7578	81.0228
26.7749	80.8728
26.7945	81.02
26.8117	81.2791
26.8306	81.5074
26.8477	81.1882
26.8665	81.5417
26.8832	81.2497
26.9023	81.7258
26.9192	81.7542
26.9373	81.7166
26.9545	81.6361
26.9728	81.9117
26.9899	82.1551
27.0089	81.5891
27.0257	82.4269
27.0444	82.2405
27.0808	38.797
27.0982	39.0464
27.1176	39.0429
27.1349	38.9458
27.1544	38.9254
27.1714	39.1759
27.1904	39.1799
27.2076	39.2019
27.2271	39.3045
27.2442	39.2867
27.2634	39.3679
27.2806	39.3336
27.3003	39.384
27.3173	39.3823
27.3365	39.6029
27.3536	39.4443
27.3728	39.5924
27.3898	39.4758
27.4091	39.6261
27.4263	39.6126
27.4456	39.8576
27.463	39.7879
27.4826	39.8453
27.4997	39.9812
27.5194	40.0902
27.5366	39.9592
27.556	39.974
27.5732	40.014
27.5928	40.1797
27.61	40.1332
27.6294	40.1983
27.6467	40.3124
27.6663	40.383
27.6837	40.4265
27.702	40.4347
27.7196	40.4112
27.7394	40.6633
27.757	40.6747
27.7752	40.5725
27.7923	40.7127
27.8117	40.6531
27.8292	40.7798
27.8495	41.0102
27.8673	40.8739
27.8871	40.9939
27.9047	41.0743
27.9241	41.1595
27.9414	41.0291
27.9609	41.0743
27.9784	41.1867
27.9987	41.2495
28.0162	41.2961
28.0356	41.3293
28.0531	41.4229
28.0728	41.5804
28.0901	41.4851
28.1096	41.5406
28.1271	41.4594
28.1464	41.7437
28.1641	41.7785
28.1835	41.7161
28.2007	41.8736
28.2203	41.8512
28.2378	42.0828
28.2574	42.0406
28.275	42.1393
28.2948	42.1804
28.3121	42.2364
28.3315	42.3972
28.349	42.3028
28.3687	42.301
28.386	42.3616
28.4056	42.3978
28.4232	42.3889
28.4425	42.4832
28.4599	42.6813
28.4795	42.5814
28.4968	42.7259
28.5166	42.7021
28.5341	42.6448
28.5535	42.8019
28.5709	42.8954
28.5907	43.0064
28.6082	43.1516
28.6281	43.0854
28.6454	43.1432
28.665	43.2908
28.6822	43.2664
28.7018	43.2904
28.7189	43.4949
28.7382	43.3064
28.7553	43.4633
28.7754	43.5714
28.7932	43.5599
28.8123	43.7105
28.8295	43.7691
28.8489	43.8079
28.8664	43.9876
28.8857	43.9423
28.903	43.9422
28.9225	44.2199
28.9399	44.0927
28.9596	44.2073
28.9771	44.1418
28.9968	44.2489
29.0141	44.3504
29.034	44.4472
29.0515	44.4029
29.0711	44.5653
29.0885	44.5735
29.108	44.6734
29.1254	44.7904
29.145	44.7534
29.1624	44.8551
29.1816	44.9271
29.1988	45.0165
29.2184	45.1685
29.2357	45.093
29.259	45.211
29.2769	45.0984
29.2965	45.4557
29.3141	45.3266
29.3338	45.4588
29.3511	45.5653
29.3705	45.7454
29.388	45.609
29.4075	45.849
29.4246	45.7037
29.4439	45.9208
29.4611	46.0023
29.4809	45.9988
29.4984	46.2518
29.5181	46.3151
29.5354	46.236
29.5548	46.3149
29.572	46.3658
29.5918	46.3538
29.6091	46.5153
29.6288	46.5142
29.6461	46.5297
29.6657	46.8589
29.6834	46.6633
29.7029	46.9329
29.7202	46.8884
29.74	47.0053
29.7574	46.9885
29.777	46.9905
29.7942	47.1807
29.8132	47.1932
29.8307	47.2161
29.8501	47.4871
29.8674	47.4661
29.8875	47.5388
29.9049	47.6061
29.924	47.7488
29.9413	47.6211
29.9609	47.8074
29.9783	47.9787
29.9978	48.0344
30.0153	47.9485
30.0347	48.2833
30.052	48.2649
30.0712	48.3528
30.0885	48.3519
30.108	48.4924
30.1253	48.5455
30.1447	48.5748
30.1621	48.7859
30.1814	48.8902
30.1988	48.8881
30.2182	49.0116
30.2353	48.9862
30.2551	49.1927
30.2722	49.2288
30.2921	49.3584
30.3093	49.3821
30.3291	49.5203
30.3462	49.5477
30.3654	49.5587
30.3826	49.8437
30.4022	49.9606
30.4196	49.8993
30.4394	50.1467
30.4568	50.1198
30.4768	50.2372
30.4939	50.291
30.5131	50.7531
30.5304	50.3665
30.5496	50.5674
30.567	50.7162
30.5865	50.6993
30.6039	50.6376
30.6233	50.9118
30.6408	51.0253
30.6606	51.1145
30.6779	51.2155
30.6975	51.2468
30.7144	51.3738
30.734	51.488
30.7512	51.6136
30.7707	51.7354
30.7879	51.797
30.8072	51.9576
30.8244	51.7883
30.8438	52.0849
30.8611	52.1026
30.8807	52.2449
30.8977	52.1638
30.9174	52.5105
30.9347	52.428
30.954	52.5774
30.9711	52.6473
30.9905	52.7119
31.0079	53.0156
31.0263	52.9697
31.0438	52.9372
31.0633	53.0424
31.0805	53.1962
31.0996	53.343
31.1168	53.3958
31.1362	53.44
31.1533	53.5466
31.1728	53.5796
31.1899	53.7152
31.2095	53.8237
31.2269	53.9976
31.2463	54.0745
31.2635	54.1877
31.2831	54.2199
31.3002	54.2307
31.3196	54.4242
31.3367	54.5238
31.356	54.5349
31.3732	54.5878
31.3923	54.7699
31.4094	54.7306
31.4288	54.9986
31.4459	55.103
31.4653	55.0072
31.4825	55.2967
31.502	55.2661
31.5193	55.4197
31.5384	55.5448
31.5555	55.5699
31.5752	55.642
31.5924	55.7784
31.6121	55.9599
31.6295	55.8957
31.6486	56.1954
31.6659	56.0545
31.6853	56.3747
31.7026	56.2539
31.722	56.515
31.739	56.5721
31.7583	56.4913
31.7757	56.841
31.7953	56.8384
31.8125	56.7994
31.8318	56.9296
31.8489	57.1869
31.8683	57.2629
31.8856	57.5376
31.9049	57.524
31.9222	57.5801
31.9418	57.5885
31.959	57.5727
31.9783	58.0535
31.9955	57.9188
32.0151	58.1099
32.0323	58.0674
32.0519	58.2143
32.069	58.2782
32.088	58.5368
32.1054	58.4831
32.1245	58.6528
32.1416	58.7992
32.1608	58.8031
32.178	58.895
32.1977	59.1214
32.2146	58.9729
32.2339	59.3154
32.2511	59.197
32.2706	59.4504
32.2878	59.545
32.3073	59.4608
32.3244	59.6492
32.3435	59.8065
32.3605	59.7807
32.38	60.0292
32.3971	59.9373
32.4165	60.0821
32.4335	60.2334
32.453	60.4081
32.4701	60.4032
32.4892	60.4961
32.5064	60.5434
32.5257	60.7762
32.5429	60.9618
32.5623	61.1004
32.5795	60.849
32.5988	61.0396
32.616	61.0576
32.6353	61.1938
32.6524	61.3133
32.6722	61.4849
32.6892	61.4293
32.7083	61.6405
32.7255	61.6639
32.7451	62.0252
32.7622	61.8091
32.7814	62.0523
32.7986	62.0174
32.8179	62.1374
32.8348	62.2658
32.854	62.3274
32.871	62.4648
32.8905	62.5753
32.9074	62.5998
32.9269	62.7863
32.944	62.6468
32.9631	62.9534
32.98	62.9009
32.9996	63.2601
33.017	63.1096
33.0357	63.3454
33.0526	63.4651
33.0719	63.5404
33.0889	63.5382
33.1083	63.6283
33.1256	63.7008
33.1445	63.8514
33.1616	64.0128
33.1806	63.9017
33.1977	64.0047
33.217	64.37
33.2341	64.1413
33.2532	64.4814
33.2702	64.5482
33.2895	64.5739
33.3066	64.6371
33.3258	64.8672
33.3427	64.8386
33.3611	64.9131
33.3783	64.9597
33.3979	65.062
33.415	65.2678
33.4344	65.3542
33.4515	65.4193
33.4714	65.6318
33.4883	65.5461
33.5077	65.7548
33.5251	65.6891
33.5447	65.8175
33.5621	65.8521
33.5815	66.2133
33.5984	66.0989
33.6172	66.2902
33.6342	66.2877
33.6534	66.5901
33.6705	66.4534
33.6897	66.6331
33.7068	66.5235
33.7264	66.8225
33.7435	66.8406
33.763	66.966
33.78	67.5496
33.7994	67.1057
33.8164	67.1067
33.8357	67.225
33.853	67.513
33.8723	67.4541
33.8888	67.5905
33.9083	67.7208
33.9253	67.7875
33.9442	67.9599
33.9615	67.8919
33.9806	68.1569
33.9975	68.018
34.0166	68.4119
34.0335	68.2754
34.053	68.3433
34.07	68.4274
34.0892	68.7588
34.1062	68.7211
34.1258	68.929
34.1427	68.9662
34.1622	69.098
34.1794	69.0815
34.1992	69.3689
34.2159	69.3085
34.235	69.4531
34.2522	69.4561
34.2713	69.755
34.2884	69.6493
34.3077	69.8466
34.3249	69.9809
34.3444	70.0811
34.3618	70.1232
34.3812	70.3268
34.3983	70.4208
34.4175	70.4383
34.435	70.5444
34.4544	70.7363
34.4714	70.7446
34.4908	70.9683
34.508	71.02
34.5276	71.1744
34.5448	71.0829
34.564	71.3106
34.5811	71.3712
34.6013	71.6455
34.6182	71.6318
34.6377	71.7779
34.655	71.6959
34.6748	71.9831
34.6918	71.9524
34.7116	72.1247
34.7286	72.1856
34.7478	72.1572
34.7648	72.5071
34.7844	72.4428
34.8015	72.637
34.8207	72.7056
34.8377	72.9034
34.8571	73.0545
34.8743	73.1178
34.8937	73.0919
34.9109	73.2717
34.9302	73.4102
34.9473	73.3813
34.9667	73.5211
34.9838	73.7328
35.0032	73.951
35.0204	73.8562
35.0393	74.0171
35.0564	74.0747
35.0757	74.2754
35.0928	74.3871
35.1124	74.3645
35.1297	74.5708
35.1492	74.7201
35.1666	74.7441
35.1858	74.847
35.2027	74.8953
35.2217	75.0781
35.2388	75.1073
35.2578	75.307
35.2749	75.2863
35.2941	75.4889
35.3112	75.4836
35.3306	75.7261
35.3477	75.8429
35.3671	75.973
35.3846	76.0547
35.4045	76.0937
35.4216	76.0735
35.4408	76.3337
35.4578	76.4522
35.477	76.4274
35.494	76.7296
35.5137	76.9135
35.5307	76.9233
35.55	77.0097
35.567	77.1541
35.5864	77.2754
35.6033	77.1769
35.6227	77.6273
35.6396	77.6513
35.6591	77.9163
35.6758	77.8089
35.6951	78.1016
35.7123	77.9651
35.7313	78.3489
35.7485	78.4822
35.7681	78.6529
35.7853	78.6877
35.8049	78.8902
35.822	78.9106
35.8414	79.0384
35.8585	79.0695
35.878	79.2964
35.895	79.3697
35.9143	79.4196
35.9316	79.5307
35.9511	79.8114
35.9682	79.7897
35.9876	79.7529
36.005	79.4823
36.0253	79.4771
36.0428	79.4099
36.0625	79.437
36.0794	79.6472
36.0981	79.8248
36.1152	79.4693
36.1351	79.8131
36.1519	79.9736
36.1718	79.7487
36.1893	79.6836
36.2082	79.8409
36.2254	79.6225
36.244	79.7289
36.2611	79.7953
36.2801	79.8571
36.2972	79.8655
36.3165	80.087
36.3336	80.0045
36.353	79.9612
36.37	79.9703
36.3892	79.9961
36.4064	80.6242
36.4264	80.41
36.4433	80.4698
36.463	80.4802
36.48	80.1761
36.499	80.5361
36.5163	80.5624
36.5364	80.8084
36.5536	80.6594
36.5727	80.9315
36.5898	80.8265
36.6089	80.9059
36.6282	80.9822
36.6471	81.3159
36.6643	81.189
36.6837	81.3248
36.7015	81.2156
36.7205	81.6063
36.7372	81.6514
36.7564	81.4678
36.7739	81.4251
36.7936	81.7373
36.8102	81.7703
36.8471	41.5076
36.8644	41.5662
36.882	41.6446
36.9014	41.5991
36.9186	41.801
36.938	41.9304
36.9551	41.8583
36.9746	42.0728
36.9918	41.9221
37.0113	41.8732
37.0283	41.9684
37.0478	41.9381
37.0652	41.9434
37.0852	42.1005
37.1026	42.1737
37.1223	42.2338
37.1399	42.2122
37.1597	42.3724
37.1771	42.2448
37.197	42.3561
37.2144	42.5243
37.2345	42.569
37.2518	42.6012
37.2713	42.7039
37.2884	42.697
37.3078	42.8609
37.325	42.8567
37.3449	42.8748
37.3622	42.8632
37.3817	43.1328
37.399	43.0333
37.4192	43.1893
37.4374	43.1254
37.4569	43.1644
37.4744	43.241
37.4937	43.4026
37.5109	43.4197
37.5305	43.5043
37.5479	43.3687
37.5679	43.5469
37.5851	43.6846
37.6046	43.6558
37.622	43.6541
37.6414	43.6339
37.6586	43.8492
37.678	43.886
37.6957	43.9984
37.7156	43.9866
37.7328	44.1256
37.7528	43.9376
37.7703	44.2159
37.7897	44.251
37.8072	44.26
37.8269	44.4262
37.844	44.4223
37.8639	44.3883
37.8812	44.3775
37.9006	44.623
37.9178	44.5348
37.9372	44.7484
37.9545	44.7302
37.974	44.9244
37.9912	44.7969
38.0108	45.0208
38.028	44.8815
38.0479	44.9909
38.065	45.0366
38.0844	45.1358
38.1017	45.1508
38.121	45.3427
38.1384	45.3096
38.1584	45.3183
38.1756	45.4217
38.1953	45.4257
38.2124	45.6014
38.2323	45.567
38.2497	45.6124
38.2692	45.769
38.2864	45.9152
38.3056	45.9658
38.3231	45.9169
38.3425	46.0748
38.3602	46.1572
38.3795	46.1581
38.3971	46.1251
38.4165	46.3215
38.4337	46.2108
38.4535	46.3629
38.4705	46.3417
38.4899	46.4722
38.5072	46.5309
38.5267	46.5802
38.5444	46.5613
38.5637	46.5968
38.5809	46.7059
38.6005	46.9608
38.6176	46.8021
38.6369	46.9513
38.654	46.7638
38.6737	47.2157
38.6909	47.1783
38.7104	47.083
38.7277	47.3248
38.7472	47.1766
38.7644	47.3621
38.7842	47.4667
38.8011	47.3295
38.8207	47.4858
38.8379	47.53
38.8571	47.7806
38.8743	47.8177
38.8942	47.8199
38.9114	47.93
38.9302	47.9198
38.9476	47.9097
38.9671	48.0704
38.9844	48.0749
39.0033	48.3518
39.0204	48.1636
39.0401	48.5095
39.0577	48.5008
39.0774	48.5459
39.0947	48.5671
39.1141	48.6526
39.131	48.6852
39.1503	48.7989
39.1675	48.9118
39.1867	49.009
39.2039	49.0204
39.2231	49.169
39.2402	49.1018
39.2599	49.1989
39.277	49.2354
39.2961	49.404
39.3133	49.3851
39.3318	49.542
39.3491	49.5043
39.3687	49.6278
39.386	49.7463
39.4053	49.7814
39.4223	50.0949
39.4419	50.0386
39.4589	50.0089
39.4781	50.072
39.495	50.2337
39.5145	50.2455
39.5313	50.2285
39.5507	50.3724
39.5679	50.4235
39.5872	50.665
39.6044	50.6622
39.6237	50.74
39.6409	50.7827
39.6607	50.8314
39.6779	51.0071
39.6971	51.0315
39.7144	51.1632
39.7335	51.3972
39.7506	51.2962
39.7696	51.4642
39.7867	51.395
39.8057	51.626
39.8227	51.3762
39.8419	51.6306
39.8592	51.8076
39.8785	51.8725
39.8955	51.8193
39.9145	52.0289
39.9314	52.024
39.951	52.1778
39.9681	52.1697
39.9872	52.2272
40.004	52.3494
40.0239	52.4637
40.041	52.4496
40.06	52.6825
40.0772	52.6153
40.0963	52.7869
40.1134	52.818
40.1326	52.9223
40.1496	52.9596
40.1685	53.0552
40.1854	53.1254
40.2049	53.4481
40.2221	53.3336
40.2412	53.5579
40.258	53.4621
40.2771	53.5498
40.2941	53.6838
40.3137	53.7118
40.3306	53.7899
40.3498	54.0056
40.3668	53.9776
40.3862	54.0237
40.4034	54.0483
40.4223	54.1376
40.4394	54.2164
40.4589	54.2553
40.4758	54.3167
40.4948	54.4421
40.5118	54.4615
40.5312	54.7424
40.5482	54.6085
40.5676	54.7836
40.5847	54.7195
40.6038	54.9653
40.6205	54.9904
40.6397	55.0975
40.6565	55.2322
40.6759	55.3588
40.6928	55.2623
40.7118	55.6384
40.7287	55.6173
40.748	55.7036
40.7649	55.5775
40.784	55.9181
40.8009	55.8933
40.8194	56.0184
40.8365	56.0158
40.8555	56.2159
40.8723	56.0114
40.8907	56.3114
40.9076	56.3895
40.9273	56.3444
40.9442	56.4755
40.9631	56.7064
40.9799	56.6858
40.9991	56.7358
41.016	56.7171
41.0352	56.8804
41.0519	56.988
41.0709	56.9332
41.0879	57.159
41.1068	57.4434
41.1236	57.2886
41.1428	57.3218
41.1597	57.4143
41.1793	57.8001
41.1958	57.8029
41.2148	57.8589
41.2318	57.7647
41.251	58.017
41.2679	57.9648
[truncated: 980 more rows]

## Sheet: 12-03-2018_T
Time (h)	Buoyant mass (pg)		Mitosis #	Start time (h)
0.006	72.2905		1	1.94844
0.02008	72.4288		2	11.2674
0.03877	72.5204		3	20.9003
0.05666	72.5849		4	31.7031
0.07523	72.8385		5	40.6345
0.09226	72.9499		6	49.7636
0.11162	73.0834		7	57.2076
0.12913	73.2952		8	65.4988
0.14776	73.3848		9	74.9185
0.16481	73.562		10	84.8658
0.18355	73.6734		11	93.8613
0.20048	73.7421		12	102.905
0.21875	73.917		13	110.902
0.23595	73.9817		14	118.88
0.25439	74.1781		15	127.697
0.27134	74.3175		16	136.899
0.28982	74.4203		17	145.039
0.3066	74.3831		18	154.631
0.32512	74.7047		19	163.983
0.34214	74.8755		20	171.702
0.36026	74.9361		21	179.374
0.37729	74.9998		22	187.831
0.39557	75.1343		23	197.52
0.41252	75.1099		24	205.538
0.43158	75.3765		25	213.374
0.44854	75.4411		26	222.402
0.46692	75.5259		27	230.231
0.484	75.6295		28	238.994
0.50236	75.9569		29	247.802
0.51942	75.9031		30	256.771
0.53783	76.182
0.55482	76.139
0.57348	76.3209
0.59073	76.5088
0.60926	76.5433
0.626	76.5835
0.64448	76.9
0.66163	76.9154
0.68023	77.0986
0.69737	77.3127
0.71602	77.3381
0.73351	77.4297
0.75166	77.5765
0.76884	77.7744
0.78742	77.9136
0.80459	77.9438
0.82293	78.0033
0.83991	78.2364
0.85853	78.2008
0.87554	78.3761
0.89408	78.5336
0.91081	78.613
0.92949	78.7827
0.94648	78.8372
0.96512	78.9181
0.98209	79.243
1.00031	79.1576
1.01736	79.3256
1.03587	79.6
1.05313	79.6209
1.07208	79.7226
1.08929	79.9108
1.10843	79.9958
1.12538	80.1393
1.14408	80.3
1.16107	80.3796
1.17978	80.5853
1.197	80.5344
1.2156	80.6947
1.23259	80.867
1.25106	80.9841
1.26772	81.0501
1.28633	81.3003
1.30315	81.2249
1.32144	81.5496
1.33848	81.5393
1.35695	81.7324
1.37427	81.6992
1.39263	81.9493
1.40988	82.0242
1.42827	82.2224
1.44541	82.4017
1.46403	82.4283
1.48108	82.462
1.49947	82.5633
1.51533	82.6422
1.53395	82.9167
1.55	83.0526
1.56804	83.152
1.58397	83.1981
1.602	83.4104
1.61792	83.4016
1.63603	83.4957
1.65205	83.7833
1.67038	83.8783
1.68626	84.1492
1.70471	84.1101
1.72114	84.2861
1.73946	84.4091
1.75552	84.6475
1.77371	84.7496
1.79007	84.9368
1.80819	84.9521
1.82446	85.0101
1.84306	85.0983
1.85957	85.2334
1.87841	85.3718
1.89497	85.4885
1.91399	85.4553
1.92988	85.6292
1.94844	85.5862
1.96451	85.6414
1.98359	85.4774
2.00008	85.2763
2.01796	85.1728
2.03468	85.1485
2.05282	85.5098
2.0877	85.2816
2.10425	85.3252
2.1223	85.3469
2.13835	85.536
2.15655	85.7186
2.17245	85.7186
2.19042	85.4958
2.20627	85.7255
2.22413	85.8383
2.24006	85.7481
2.2589	85.7097
2.27496	85.9115
2.29247	85.9107
2.30865	86.1141
2.32666	85.6598
2.34308	86.1487
2.35919	86.29
2.37539	86.1837
2.3937	86.0777
2.41016	86.5065
2.42832	86.5554
2.44456	86.5798
2.46251	86.2648
2.47866	86.6883
2.49683	86.8528
2.51258	86.644
2.5313	86.5377
2.54721	86.9254
2.56464	87.0864
2.58086	87.2195
2.59949	86.9233
2.61569	87.2574
2.63412	87.4518
2.65009	87.48
2.66837	87.7676
2.68416	87.6243
2.7018	87.8255
2.71817	87.7544
2.73642	87.9783
2.75217	88.0978
2.76998	88.0074
2.78598	88.3193
2.80401	88.2989
2.82024	88.5196
2.83836	88.5842
2.85454	88.5693
2.87322	88.6243
2.88942	88.8378
2.90701	88.9746
2.92298	89.1267
2.94099	89.1325
2.95672	89.1173
2.9739	89.3208
2.98963	89.4202
3.00733	89.5292
3.02331	89.6016
3.04126	89.8303
3.05762	89.9112
3.07511	90.0532
3.091	90.0341
3.10865	90.2083
3.12461	90.4317
3.15812	44.2018
3.1728	44.2576
3.18884	44.3047
3.20713	44.474
3.22326	44.3757
3.24199	44.4008
3.25786	44.5819
3.27588	44.6068
3.29211	44.5818
3.31033	44.8411
3.32638	44.7316
3.34458	44.8339
3.36069	44.8261
3.37908	44.9412
3.39506	44.9227
3.41327	45.0764
3.42932	45.0188
3.44789	45.1177
3.46398	45.2178
3.48225	45.2315
3.49834	45.2998
3.51681	45.261
3.53278	45.438
3.55115	45.4074
3.56729	45.6101
3.58542	45.681
3.60136	45.6751
3.61948	45.8024
3.63556	45.7379
3.65381	45.8936
3.6698	45.9186
3.68818	46.0278
3.70421	46.0303
3.72247	46.1265
3.73844	46.1206
3.75677	46.3708
3.77284	46.0644
3.79097	46.337
3.80717	46.3723
3.82545	46.4251
3.84127	46.4955
3.85957	46.5756
3.87554	46.6942
3.89389	46.6058
3.90991	46.6444
3.92802	46.8782
3.94422	46.8196
3.9622	46.9246
3.97814	46.9565
3.99623	47.0493
4.01237	47.1804
4.03058	47.0403
4.04648	47.2719
4.06464	47.2812
4.08085	47.334
4.09934	47.2799
4.11538	47.4389
4.13371	47.4262
4.14998	47.5888
4.16831	47.586
4.18436	47.6586
4.20295	47.6954
4.219	47.676
4.23705	47.8772
4.25317	47.8858
4.27135	47.8347
4.28717	48.0979
4.30525	48.0456
4.32141	48.1367
4.33935	48.1297
4.35531	48.2606
4.37376	48.3319
4.38987	48.3895
4.4079	48.2737
4.42388	48.6204
4.44225	48.497
4.45838	48.6458
4.47689	48.7102
4.49289	48.7544
4.511	48.7923
4.52698	48.8857
4.54533	48.8067
4.56136	49.072
4.5798	49.0621
4.59592	49.1141
4.61415	49.3318
4.63021	49.2507
4.64862	49.2371
4.66527	49.3341
4.68404	49.527
4.70037	49.4418
4.71929	49.6257
4.73526	49.5919
4.75346	49.6596
4.76968	49.6216
4.78782	49.8311
4.80385	49.7456
4.82217	49.9958
4.83819	50.0023
4.85639	50.0262
4.87233	50.0642
4.89047	50.1499
4.90661	50.1726
4.92461	50.2453
4.94099	50.3222
4.95904	50.4378
4.97499	50.4146
4.99302	50.571
5.00896	50.5509
5.0272	50.721
5.04319	50.6464
5.06156	50.67
5.07748	50.8143
5.09557	50.8802
5.11153	50.8347
5.12984	51.0123
5.14582	50.9682
5.16381	51.165
5.17963	51.2579
5.19781	51.3338
5.21377	51.3182
5.23197	51.5199
5.24814	51.4929
5.2664	51.5416
5.28241	51.5912
5.30096	51.6313
5.31688	51.8066
5.33513	51.8214
5.3513	51.7544
5.36939	51.9122
5.38558	51.901
5.40371	52.0671
5.41965	52.2354
5.43856	52.1691
5.45473	52.2689
5.47305	52.3143
5.48924	52.5956
5.50742	52.4821
5.52338	52.6699
5.54158	52.699
5.5575	52.6205
5.57547	52.843
5.59153	52.8335
5.60956	52.9919
5.62553	52.9462
5.64369	53.177
5.65976	53.1013
5.67804	53.1919
5.69389	53.2719
5.71188	53.327
5.72769	53.3009
5.74602	53.588
5.76197	53.5941
5.7803	53.6311
5.79624	53.7406
5.81426	53.778
5.83022	53.813
5.84805	53.902
5.86412	53.998
5.88269	54.0816
5.8988	54.2054
5.91733	54.1748
5.93354	54.3083
5.95165	54.4592
5.96773	54.5103
5.98605	54.6571
6.00189	54.6195
6.02	54.745
6.03622	54.8318
6.05439	54.9468
6.07054	55.0064
6.0884	55.0365
6.10458	55.1171
6.12281	55.1582
6.13881	55.3134
6.15681	55.3438
6.17281	55.4334
6.19089	55.5568
6.20687	55.5687
6.22502	55.641
6.24103	55.6687
6.25927	55.9379
6.27531	55.9397
6.29353	56.0059
6.30954	56.0789
6.32774	56.072
6.34396	56.2655
6.36229	56.3143
6.37815	56.4387
6.39636	56.4395
6.4125	56.5087
6.43069	56.5614
6.44679	56.713
6.46498	56.9049
6.48099	56.9005
6.49933	56.8858
6.51529	57.0044
6.53354	57.1869
6.54953	57.2904
6.56784	57.1888
6.58398	57.3874
6.60238	57.4672
6.61836	57.6388
6.63664	57.5806
6.6525	57.6309
6.67077	57.6543
6.68673	57.8557
6.7052	58.072
6.72127	57.8943
6.73932	58.0341
6.75518	58.1987
6.77329	58.2348
6.78927	58.3096
6.80721	58.4562
6.82319	58.5546
6.84129	58.5991
6.85731	58.593
6.87533	58.8072
6.8914	58.8779
6.90952	58.8896
6.92583	59.1028
6.94407	59.0753
6.96014	59.086
6.97845	59.3091
6.99452	59.3067
7.01299	59.3268
7.02911	59.4893
7.04761	59.6082
7.0642	59.6066
7.08268	59.813
7.09897	59.8148
7.11745	59.9441
7.13336	60.0672
7.15193	60.2702
7.16816	60.2205
7.18638	60.3473
7.2026	60.4494
7.22078	60.4735
7.23684	60.4486
7.25485	60.6444
7.27087	60.6816
7.2891	60.9346
7.30516	60.7849
7.32317	61.0097
7.33902	61.0013
7.35713	61.095
7.37314	61.2229
7.39175	61.3087
7.40792	61.42
7.42599	61.4555
7.44195	61.5339
7.46037	61.6566
7.47646	61.8721
7.49463	61.8666
7.5109	61.9509
7.53006	62.0471
7.54613	62.0438
7.56427	62.2483
7.58042	62.2642
7.5987	62.3499
7.6148	62.4078
7.63291	62.3594
7.64893	62.697
7.66717	62.7542
7.68353	62.8344
7.70142	62.8819
7.71745	63.0692
7.73557	63.0116
7.75136	63.2367
7.76926	63.2225
7.78517	63.3128
7.8035	63.5251
7.81937	63.6143
7.83798	63.5345
7.85389	63.64
7.87172	63.8996
7.88757	63.8916
7.90557	64.0064
7.92144	64.0424
7.93948	64.123
7.95547	64.1998
7.97355	64.4132
7.98951	64.3482
8.00766	64.4792
8.02368	64.6075
8.0417	64.7169
8.05744	64.6715
8.07545	64.8679
8.09145	65.0092
8.10927	64.9789
8.12503	65.0729
8.14283	65.2962
8.15863	65.2613
8.17675	65.4183
8.19268	65.3886
8.21086	65.5397
8.22675	65.5464
8.24496	65.6827
8.26091	65.7492
8.27925	65.9412
8.29514	66.0743
8.31332	66.2219
8.32913	66.2171
8.34773	66.1832
8.36364	66.3109
8.38183	66.4179
8.3978	66.6343
8.41609	66.7531
8.43201	66.7909
8.45001	66.8508
8.46588	66.8791
8.48399	66.9996
8.49993	67.1114
8.518	67.2158
8.53401	67.2064
8.55186	67.5034
8.5679	67.5376
8.58569	67.4869
8.60155	67.6813
8.61969	67.8704
8.63571	67.8732
8.65403	67.9993
8.66988	68.0859
8.68793	68.1704
8.7037	68.3374
8.7219	68.3717
8.7378	68.6079
8.75578	68.5765
8.77175	68.707
8.78989	68.6294
8.80592	68.789
8.82398	68.9438
8.83986	68.8233
8.85828	69.1191
8.87416	69.1645
8.89238	69.2833
8.90822	69.3038
8.92715	69.468
8.94328	69.4581
8.96141	69.7039
8.97733	69.8351
8.99562	69.9282
9.01159	69.9972
9.02943	70.1229
9.04526	70.1265
9.0632	70.2357
9.07905	70.3859
9.0971	70.4272
9.11296	70.5401
9.13084	70.72
9.14668	70.6729
9.16454	70.7638
9.18057	70.7805
9.19863	71.0774
9.21466	71.2677
9.23281	71.1971
9.24862	71.2715
9.26647	71.3795
9.28231	71.5335
9.30045	71.6423
9.31628	71.7244
9.3345	71.8341
9.3505	71.7815
9.3686	71.8171
9.3844	71.9895
9.40236	72.1997
9.41831	72.2014
9.43651	72.4094
9.45264	72.3291
9.47067	72.537
9.48671	72.5033
9.50469	72.6442
9.52107	72.714
9.53936	72.8642
9.55517	72.855
9.5735	72.9689
9.58951	73.0473
9.60771	73.2501
9.62353	73.1607
9.6414	73.2792
9.65724	73.4351
9.67505	73.555
9.69054	73.7007
9.70906	73.624
9.72505	73.7083
9.74356	73.6907
9.75951	73.7944
9.7776	73.9964
9.79368	74.0915
9.81163	73.9858
9.82746	74.3846
9.84538	74.3733
9.86129	74.3551
9.87953	74.6194
9.89548	74.7189
9.91351	74.7473
9.92941	74.7754
9.94753	74.9957
9.9634	75.082
9.98135	75.1092
9.99726	75.157
10.0156	75.3148
10.0315	75.4448
10.0498	75.5243
10.0658	75.5669
10.0838	75.7434
10.0998	75.6931
10.1177	75.8776
10.1337	75.7806
10.152	76.0773
10.1679	76.1545
10.1861	76.211
10.2021	76.3195
10.2202	76.4532
10.236	76.6125
10.2538	76.688
10.2696	76.6399
10.2869	76.8851
10.3029	76.8121
10.3207	77.0164
10.3366	77.1001
10.3547	77.2101
10.3706	77.1804
10.3887	77.3285
10.4044	77.4978
10.4227	77.6207
10.4383	77.7321
10.4565	77.8634
10.4724	78.0147
10.4903	78.0713
10.5061	78.0402
10.5243	78.2838
10.5404	78.376
10.5584	78.3532
10.5743	78.4245
10.5925	78.5092
10.6083	78.588
10.6267	78.8636
10.6425	78.8109
10.6602	79.0162
10.676	78.9465
10.6943	79.2402
10.71	79.311
10.728	79.5138
10.7439	79.5872
10.7617	79.8276
10.7773	79.729
10.7955	79.9961
10.8114	79.8768
10.8295	79.9683
10.8453	80.1467
10.863	80.3501
10.8788	80.1681
10.8969	80.4622
10.9125	80.4937
10.9304	80.6375
10.946	80.7166
10.964	80.9522
10.9797	81.0462
10.9976	81.0253
11.0133	81.3452
11.0313	81.3874
11.0469	81.6508
11.0643	81.5889
11.0799	81.658
11.098	81.8021
11.1139	81.8304
11.1322	81.9617
11.148	82.0053
11.1661	82.2854
11.182	82.289
11.1999	82.286
11.2156	82.3543
11.2337	82.4827
11.2495	82.449
11.2674	82.4462
11.2833	82.6768
11.3011	82.3092
11.3166	82.202
11.3347	82.2512
11.35	82.2119
11.3685	82.4523
11.3842	82.1147
11.4022	82.4832
11.4181	82.386
11.4363	82.4732
11.4523	82.5569
11.4693	82.7188
11.4853	82.5655
11.5027	82.5141
11.5185	82.4781
11.5361	82.6017
11.5518	82.8688
11.5694	82.6165
11.5856	82.9745
11.6038	82.9226
11.6196	82.9852
11.6377	82.236
11.6533	82.969
11.6712	83.0537
11.6869	82.718
11.705	83.0542
11.721	82.8459
11.7391	83.5705
11.7549	83.2801
11.773	83.1173
11.7886	83.4483
11.8063	83.388
11.8224	83.334
11.8566	82.8794
11.8903	42.2321
11.9197	42.0431
11.9379	42.2382
11.9538	42.0641
11.9721	42.3108
11.9881	42.1268
12.0062	42.1152
12.022	42.3778
12.0402	42.165
12.0565	42.2275
12.075	42.3145
12.0911	42.2603
12.1095	42.3595
12.1257	42.3518
12.144	42.4371
12.1599	42.5258
12.1781	42.5305
12.1938	42.4433
12.212	42.6568
12.228	42.5257
12.2465	42.7417
12.2625	42.6563
12.2806	42.7935
12.2964	42.8746
12.3147	42.9755
12.3306	42.825
12.3489	42.9757
12.365	42.8915
12.3833	43.1707
12.3993	43.1598
12.4177	43.2964
12.4339	43.3011
12.452	43.1842
12.4679	43.3321
12.4861	43.3963
12.5021	43.3499
12.5201	43.4747
12.5359	43.5465
12.5538	43.6436
12.57	43.4953
12.5882	43.7589
12.6041	43.8071
12.6221	43.7488
12.6379	43.8956
12.6554	43.9557
12.6712	43.8043
12.6889	44.0275
12.7047	44.0935
12.7226	44.0256
12.7384	44.162
12.7564	44.2229
12.7723	44.2811
12.7907	44.2432
12.8066	44.3306
12.8245	44.415
12.8403	44.5138
12.8582	44.6322
12.8744	44.5321
12.8925	44.6225
12.9083	44.6618
12.9261	44.7118
12.9418	44.9036
12.9597	44.7612
12.9757	45.0007
12.9936	44.9053
13.0095	44.942
13.0277	45.1041
13.0436	45.1062
13.062	45.3199
13.0777	45.2457
13.0955	45.269
13.1113	45.4225
13.1291	45.5438
13.145	45.5627
13.163	45.5354
13.1788	45.5541
13.1974	45.6193
13.2134	45.628
13.2317	45.8
13.2477	45.9085
13.2657	45.8087
13.2817	46.0287
13.2996	46.1016
13.3153	45.9716
13.3331	46.0607
13.3489	46.0619
13.3671	46.3007
13.3827	46.1803
13.4008	46.341
13.4166	46.179
13.4347	46.4757
13.4505	46.3858
13.4685	46.5782
13.4842	46.508
13.5023	46.5472
13.5185	46.7083
13.5366	46.7641
13.5523	46.6963
13.57	46.8404
13.5859	46.7129
13.6041	47.0415
13.6197	46.7618
13.6375	47.0783
13.6531	47.1135
13.6714	47.2113
13.6872	47.2343
13.7054	47.3577
13.7213	47.1021
13.7394	47.229
13.7552	47.2663
13.7736	47.4368
13.7893	47.6172
13.8073	47.5032
13.8231	47.6964
13.8412	47.5745
13.857	47.6414
13.875	47.8184
13.891	47.7618
13.9091	47.9376
13.9248	47.9535
13.9428	48.039
13.9585	48.0739
13.9767	48.0924
13.9926	48.1514
14.0103	48.2545
14.026	48.2726
14.0441	48.345
14.0598	48.3778
14.0779	48.5538
14.0936	48.3806
14.1113	48.5764
14.1272	48.7261
14.1452	48.6853
14.1609	48.7414
14.1789	48.7762
14.1947	48.7769
14.2127	48.8506
14.2285	49.0537
14.2468	49.0379
14.2624	49.0325
14.2805	49.0838
14.2962	49.2745
14.314	49.3715
14.3297	49.3721
14.3478	49.3881
14.3636	49.442
14.3816	49.5723
14.3972	49.5388
14.4152	49.8023
14.4311	49.6818
14.4491	49.807
14.465	49.8175
14.4831	50.0113
14.4988	50.0192
14.5168	50.1284
14.5325	50.1228
14.5505	50.2704
14.5662	50.4024
14.584	50.3718
14.5997	50.3801
14.6175	50.5147
14.6332	50.5385
14.6511	50.7614
14.6669	50.7822
14.6847	50.7411
14.7005	50.8535
14.7184	50.9766
14.7341	50.9839
14.7521	50.999
14.7677	51.2698
14.7857	51.2736
14.8013	51.4525
14.8193	51.5096
14.8351	51.4599
14.853	51.6261
14.8688	51.6921
14.8868	51.8555
14.9025	51.8862
14.9202	51.872
14.9361	52.0132
14.9541	52.0301
14.9696	52.0425
14.9875	52.1852
15.0033	52.0868
15.0215	52.192
15.0373	52.4752
15.0552	52.5105
15.0709	52.5603
15.0885	52.7525
15.1043	52.7701
15.1219	52.7754
15.1375	52.8187
15.1556	52.8685
15.1713	52.9083
15.1893	53.0822
15.205	53.0641
15.2232	53.2897
15.2391	53.3347
15.2568	53.2502
15.2724	53.3952
15.2906	53.4094
15.3061	53.6667
15.324	53.5984
15.3398	53.643
15.3575	53.8274
15.3731	53.8972
15.3911	53.8167
15.4068	54.1733
15.4247	54.1517
15.4404	54.1367
15.4586	54.2742
15.4743	54.3626
15.4923	54.4827
15.5079	54.4794
15.5257	54.5236
15.5416	54.6767
15.5595	54.6889
15.575	54.8636
15.593	54.9448
15.6087	55.0389
15.6266	55.1022
15.6421	55.0965
15.66	55.1484
15.6759	55.2573
15.6938	55.3968
15.7096	55.489
15.7274	55.5484
15.7432	55.6391
15.761	55.6164
15.7767	55.8028
15.7947	55.776
15.8103	55.9269
15.8284	56.0825
15.8442	56.0646
15.8622	56.1778
15.8777	56.3769
15.8956	56.3264
15.9112	56.5336
15.9292	56.6572
15.9447	56.5871
15.9626	56.6754
15.978	56.9132
15.9966	57.0001
16.0124	57.0173
16.0302	57.1151
16.0456	56.9908
16.0635	57.2981
16.0794	57.3687
16.0975	57.3449
16.1133	57.3791
16.1313	57.5707
16.1469	57.625
16.1651	57.652
16.1808	57.7612
16.1986	57.9241
16.2141	57.9354
16.232	57.9849
16.2476	58.2035
16.2654	58.0713
16.281	58.2249
16.2991	58.3487
16.3148	58.405
16.3326	58.414
16.3483	58.7375
16.3662	58.7724
16.3819	58.8404
16.3995	58.8537
16.415	59.0306
16.4329	59.1687
16.4484	59.1521
16.4662	59.3587
16.4819	59.1395
16.4998	59.532
16.5154	59.5814
16.533	59.5392
16.5485	59.6317
16.5665	59.755
16.5821	59.9817
16.5999	59.9148
16.6156	60.0462
16.6332	60.2101
16.6488	60.1968
16.6666	60.3305
16.6821	60.5017
16.7001	60.5386
16.7156	60.6951
16.7333	60.9
16.7489	60.8782
16.7667	61.0019
16.7822	60.931
16.7999	61.0442
16.8158	61.1094
16.8335	61.3155
16.8492	61.3398
16.8668	61.4993
16.8824	61.5707
16.9002	61.6003
16.9159	61.6114
16.9336	61.7674
16.9494	61.9282
16.9673	61.8293
16.9828	61.9725
17.0007	62.1559
17.0162	62.181
17.0338	62.2899
17.0494	62.3661
17.0672	62.6371
17.0827	62.4498
17.1004	62.7899
17.1159	62.7452
17.1338	62.8347
17.1494	62.9327
17.1672	62.9893
17.1828	63.013
17.2006	63.2704
17.2164	63.301
17.2346	63.4415
17.2502	63.398
17.2684	63.6299
17.2839	63.6685
17.3019	63.8196
17.3175	63.9353
17.3352	63.9683
17.3507	63.9952
17.3686	64.1982
17.3841	64.1235
17.4021	64.317
17.4178	64.2729
17.4354	64.6007
17.4509	64.5713
17.4686	64.5884
17.4842	64.8375
17.502	64.8095
17.5176	64.9232
17.5354	65.091
17.551	65.1712
17.5687	65.2781
17.5843	65.1038
17.6023	65.4386
17.6178	65.3676
17.6355	65.4798
17.6511	65.6952
17.6688	65.6307
17.6843	65.7777
17.702	65.9141
17.7175	65.9389
17.7353	66.0508
17.7509	66.0708
17.7684	66.3527
17.784	66.3716
17.8018	66.3954
17.8173	66.4179
17.8351	66.6253
17.8506	66.6921
17.8687	66.8571
17.8844	66.7571
17.9023	67.0772
17.9179	66.9435
17.9359	67.0468
17.9516	67.2255
17.9695	67.2154
17.985	67.4729
18.0029	67.3232
18.0184	67.587
18.0365	67.6009
18.052	67.7497
18.0697	67.8875
18.0852	67.977
18.1027	68.0607
18.1182	68.0449
18.1363	68.158
18.1517	68.3535
18.1693	68.5004
18.1848	68.517
18.2024	68.484
18.2182	68.6945
18.2361	68.7704
18.2516	68.7868
18.2694	68.8762
18.2849	69.1092
18.3027	69.1808
18.3183	69.1478
18.3362	69.2726
18.3517	69.4049
18.3694	69.5633
18.385	69.4889
18.4027	69.6383
18.4184	69.7981
18.436	69.988
18.4516	70.0445
18.4694	70.0435
18.4849	70.1533
18.5026	70.3417
18.5181	70.3423
18.5358	70.3495
18.5515	70.4264
18.569	70.5823
18.5847	70.5786
18.6022	70.7527
18.6178	70.8133
18.6356	70.7648
18.6512	70.8488
18.6691	71.0058
18.6846	71.2299
18.7024	71.3037
18.7179	71.3686
18.7357	71.4631
18.7512	71.5019
18.7689	71.6516
18.7844	71.6448
18.802	71.8307
18.8175	71.9802
18.8353	71.89
18.8509	71.9543
18.8687	72.0896
18.8842	72.2118
18.902	72.2243
18.9174	72.5022
18.9351	72.4983
18.9506	72.4662
18.9678	72.6919
18.9833	72.5895
19.0008	72.7083
19.0163	72.7683
19.0342	72.9273
19.0497	73.109
19.0675	73.1639
19.0831	73.1321
19.1007	73.1851
19.1163	73.4798
19.1342	73.3557
19.1498	73.5748
19.1676	73.5191
19.1833	73.6213
19.2011	73.6418
19.2167	73.693
19.2345	73.858
19.25	73.9117
19.2679	73.9192
19.2831	74.0345
19.301	74.0472
19.3164	74.1911
19.3345	74.3354
19.35	74.2267
19.3677	74.5448
19.3834	74.4115
19.4011	74.5597
19.4164	74.698
19.4341	74.7022
19.4495	74.8201
19.4672	74.907
19.4829	75.0012
19.5005	75.0168
19.516	75.0485
19.5338	75.1075
19.5493	75.2966
19.567	75.3149
19.5824	75.2668
19.6	75.4519
19.6155	75.3749
19.6332	75.6294
19.6487	75.6759
19.6664	75.9182
19.6821	75.8204
19.6999	75.8594
19.7154	75.8633
19.7331	76.0283
19.7486	76.1087
19.7664	76.2381
19.7818	76.0282
19.7994	76.3264
19.815	76.431
19.8327	76.482
19.8483	76.4877
19.8662	76.7174
19.8819	76.7489
19.9	76.7583
19.9155	76.8614
19.9332	76.9032
19.9486	77.0406
19.9663	77.0294
19.9816	77.1345
19.9994	77.146
20.015	77.2479
20.0329	77.2359
20.0485	77.2552
20.0664	77.5669
20.0818	77.5588
20.0998	77.5724
20.1153	77.6877
20.1331	77.9007
20.1484	77.7085
20.1662	77.9039
20.1817	78.0085
20.1997	77.9754
20.2152	78.2074
20.2327	78.2016
20.2479	78.3822
20.2659	78.3742
20.2815	78.435
20.2991	78.5386
20.3147	78.4804
20.3328	78.7495
20.3483	78.6934
20.3661	78.8787
20.3816	78.9309
20.3994	78.9205
20.4149	79.1174
20.4327	79.2225
20.4483	79.2046
20.4661	79.1729
20.4816	79.3905
20.4993	79.4126
20.5148	79.5692
20.5325	79.7113
20.5479	79.636
20.5659	79.8116
20.5813	79.9193
20.5989	79.9736
20.6145	80.1586
20.6324	80.2518
20.6479	80.3343
20.6657	80.3393
20.6813	80.5124
20.6991	80.6357
20.7145	80.5262
20.7328	80.7196
20.7485	80.9569
20.7666	80.8774
20.7821	81.0701
20.7998	81.1327
20.8154	81.24
20.833	81.2817
20.8486	81.3281
20.8665	81.4545
20.882	81.366
20.9003	81.4588
20.916	80.9696
20.9334	81.0363
20.949	81.2178
20.9662	81.2362
20.9818	81.3813
20.9987	81.5091
21.0141	81.2984
21.0318	81.0709
21.0477	81.4441
21.0655	81.4084
21.0812	81.4269
21.099	81.4259
21.1147	81.3836
21.132	81.601
21.1473	81.5308
21.1653	81.4975
21.1811	81.9579
21.1986	81.3209
21.2142	81.6131
21.2315	81.6261
21.2471	81.9667
21.265	81.4572
21.2808	82.0359
21.2986	82.2446
21.3142	82.2119
21.3316	81.4477
21.3472	81.9088
21.3647	82.3697
21.3804	82.4453
21.3979	82.2486
21.4136	82.0339
21.4311	82.7336
21.4467	82.4297
21.4641	82.3559
21.4797	82.8483
21.5299	82.867
21.5456	82.7657
21.5785	42.915
21.5953	42.8648
21.6108	42.9754
21.6285	42.9692
21.6439	43.0159
21.6615	43.0822
21.6771	43.0741
21.6946	43.1087
21.7101	43.0552
21.7276	43.2781
21.743	43.3163
21.7608	43.2965
21.7764	43.2914
21.7941	43.2836
21.8095	43.4082
21.8275	43.4226
21.8431	43.4334
21.8605	43.5022
21.8759	43.6528
21.8934	43.5681
21.9091	43.6642
21.9265	43.7627
21.9421	43.8555
21.9601	43.8764
21.9755	43.7488
21.9933	44.0185
22.0087	43.9011
22.0263	43.8819
22.0418	43.8415
22.0597	43.9094
22.0753	44.0826
22.0931	44.0404
22.1087	44.0946
22.1263	43.9698
22.142	44.0294
22.1598	44.2597
22.1753	44.0682
22.1931	44.2842
22.2086	44.2114
22.2264	44.3313
22.2419	44.4141
22.2598	44.4726
22.2753	44.3662
22.2932	44.3594
22.3088	44.4075
22.3264	44.642
22.3419	44.5061
22.3598	44.68
22.3755	44.5343
22.3935	44.5106
22.4091	44.5838
22.427	44.7657
22.4427	44.7849
22.4603	44.8469
22.4758	44.6794
22.4937	44.8009
22.5094	44.8481
22.5272	44.9745
22.5429	44.9207
22.5607	45.0058
22.5763	45.0632
22.5942	44.8988
22.6096	45.0396
22.6273	45.2459
22.6428	45.1988
22.6605	45.1659
22.6762	45.2338
22.6941	45.3778
22.7096	45.2773
22.7276	45.3441
22.7431	45.3554
22.761	45.4464
22.7766	45.4817
22.7943	45.4939
22.8099	45.5788
22.828	45.6405
22.8437	45.5009
22.8613	45.5681
22.8769	45.7554
22.8946	45.7616
22.91	45.6841
22.9278	45.7928
22.9434	45.8835
22.9609	45.7927
22.9764	45.9396
22.9944	45.8227
23.01	45.8379
23.0277	45.9563
23.0437	46.0175
23.0613	45.8455
23.0769	46.0795
23.0943	46.2443
23.11	46.2705
23.1277	46.1451
23.1431	46.1954
23.161	46.2833
23.1765	46.2577
23.1937	46.2766
23.2092	46.3578
23.2268	46.3753
23.2424	46.4434
23.2599	46.4398
23.2754	46.489
23.2932	46.5492
23.3087	46.5983
23.3267	46.5898
23.3423	46.5714
23.3601	46.7372
23.3757	46.7588
23.3934	46.7891
23.4091	46.7333
23.4265	46.755
23.442	46.794
23.4598	46.7957
23.4754	46.7928
23.493	46.8356
23.5087	46.8784
23.5263	46.9399
23.542	46.8865
23.5596	47.024
23.5751	47.0509
23.5928	47.0686
23.6084	46.9494
23.6261	46.947
23.6415	47.1415
23.6591	47.1394
23.6745	46.9755
23.6923	47.22
23.7077	47.257
23.7253	47.2629
23.7409	47.2834
23.7589	47.3304
23.7743	47.3017
23.7921	47.4824
23.8074	47.2984
23.8255	47.4521
23.8409	47.3947
23.8584	47.6967
23.874	47.5298
23.8921	47.7171
23.9075	47.5975
23.925	47.6487
23.9407	47.7651
23.9584	47.751
23.9738	47.7485
23.9918	47.7852
24.0072	47.7243
24.025	47.8844
24.0405	47.8304
24.058	47.9094
24.0736	48.0484
24.091	47.9788
24.1065	47.9546
24.124	47.9735
24.1395	48.0787
24.1572	48.1413
24.1726	48.2112
24.19	48.285
24.2052	48.1084
24.2232	48.2447
24.2388	48.3418
24.2567	48.3476
24.2721	48.5236
24.2899	48.6401
24.3054	48.422
24.3229	48.6651
24.3385	48.6187
24.3564	48.6103
24.3718	48.6616
24.3892	48.7919
24.4047	48.9114
24.4222	48.7753
24.4376	49.0181
24.4551	48.9434
24.4706	49.0271
24.4883	49.1011
24.5038	48.9871
24.5212	49.1101
24.5368	49.1626
24.5546	49.2219
24.5702	49.0619
24.5878	49.3974
24.6033	49.4103
24.621	49.5284
24.6365	49.3957
24.654	49.4964
24.6696	49.5795
24.6883	49.6885
24.7039	49.6853
24.7211	49.7891
24.7365	49.7732
24.7542	49.9684
24.7696	49.8808
24.7873	49.9834
24.8029	49.9694
24.8206	50.1103
24.836	49.9964
24.8536	50.1503
24.8689	50.2269
24.8865	50.3422
24.9021	50.3046
24.92	50.4058
24.9356	50.4475
24.9532	50.4834
24.9689	50.5558
24.9869	50.6927
25.0023	50.6298
25.0198	50.7798
25.0353	50.86
25.0528	50.8274
25.0685	50.8244
25.0862	50.9494
25.1017	51.0752
25.1195	51.1154
25.135	51.2091
25.1531	51.3355
25.1686	51.3846
25.1862	51.2815
25.2016	51.3482
25.2193	51.5664
25.2347	51.5273
25.2523	51.6926
25.2682	51.538
25.2859	51.6893
25.3014	51.8312
25.3191	51.837
25.3345	51.9417
25.3526	52.0166
25.3682	52.0297
25.3862	52.1532
25.4017	52.1499
25.4191	52.2406
25.4346	52.3598
25.4522	52.5436
25.4677	52.4453
25.4854	52.4417
25.5009	52.4937
25.5186	52.6865
25.534	52.8178
25.5519	52.7955
25.5672	52.883
25.5849	52.939
25.6005	53.0941
25.618	53.1035
25.6335	53.2809
25.6513	53.1825
25.6668	53.3682
25.6847	53.3966
25.7003	53.5484
25.7179	53.5442
25.7334	53.648
25.751	53.7121
25.7666	53.6444
25.7841	53.927
25.7995	53.7083
25.817	53.9916
25.8327	54.0846
25.8507	54.1614
25.8662	54.2293
25.8839	54.2895
25.8993	54.3491
25.9168	54.562
25.9322	54.5899
25.9498	54.4837
25.9655	54.5586
25.9833	54.6731
25.9989	54.8543
26.0166	54.8603
26.0321	54.9229
26.0498	55.0807
26.0652	55.0879
26.0834	55.1837
26.0989	55.3064
26.1168	55.4055
26.1323	55.5575
26.1503	55.4577
26.1657	55.5372
26.1834	55.6474
26.1987	55.6859
26.2164	55.833
26.2319	55.7735
26.2497	56.0717
26.265	56.023
26.2827	56.1378
26.2982	56.2394
26.3158	56.3237
26.3311	56.3628
26.349	56.4415
26.3644	56.5396
26.3818	56.6558
26.3972	56.7267
26.415	56.8578
26.4303	56.8935
26.448	56.9338
26.4635	57.0885
26.481	57.1212
26.4964	57.2752
26.514	57.3579
26.5294	57.3789
26.547	57.5626
26.5626	57.624
26.5803	57.7373
26.5957	57.689
26.6136	57.7966
26.6289	57.8961
26.6464	58.1499
26.6619	58.0162
26.6794	58.0819
26.6947	58.271
26.7126	58.3733
26.728	58.4861
26.7455	58.3216
26.761	58.5942
26.7785	58.608
26.7939	58.8007
26.8113	58.9466
26.8268	58.9284
26.8443	58.9589
26.8597	59.0138
26.8772	59.1487
26.8928	59.2015
26.9105	59.2935
26.9258	59.3388
26.9434	59.5484
26.9588	59.5043
26.9766	59.7376
26.9923	59.8287
27.0099	59.8848
27.0255	59.9912
27.043	59.9654
27.0586	60.0869
27.0764	60.244
27.0919	60.3363
27.1097	60.2818
27.1252	60.4934
27.1428	60.6392
27.1583	60.6166
27.1761	60.7135
27.1915	60.8467
27.2093	60.9262
27.2247	60.9415
27.2424	61.1838
27.2578	61.3258
27.2755	61.3871
27.2909	61.3274
27.3088	61.5991
27.3241	61.6864
27.3416	61.7106
27.3571	61.7794
27.3746	61.8657
27.39	62.0027
27.4075	61.9798
27.423	62.1052
27.4405	62.2734
27.456	62.3145
27.4736	62.5
27.4893	62.4754
27.5067	62.6977
27.5221	62.6549
27.54	62.8736
27.5553	62.8206
27.5727	62.9369
27.5881	63.0556
27.6056	63.2308
27.6212	63.2743
27.6389	63.3349
27.6544	63.4155
27.6719	63.4528
27.6874	63.5784
27.705	63.7424
27.7204	63.6558
27.738	63.9542
27.7533	63.9871
27.771	64.2026
27.7865	64.2569
27.8039	64.3723
27.8192	64.2845
27.8367	64.5076
27.8521	64.6512
27.8696	64.6196
27.885	64.6717
27.9024	65.0724
27.9179	64.8375
27.9358	65.0504
27.9513	65.1321
27.9689	65.2768
27.9842	65.319
28.0017	65.5632
28.0171	65.3786
28.0349	65.659
28.0503	65.7818
28.0679	65.7965
28.0835	65.836
28.1011	66.0778
28.1165	66.183
28.1341	66.2601
28.1495	66.2326
28.1672	66.5457
28.1828	66.6525
28.2005	66.7422
28.2159	66.7922
28.2314	66.9588
28.2468	66.9729
28.2645	67.0933
28.2799	67.2053
28.2975	67.4986
28.3129	67.4573
28.3304	67.6082
28.3459	67.628
28.3636	67.7353
28.3791	67.8364
28.3965	67.9366
28.4118	67.941
28.4295	68.266
28.4447	68.1558
28.4624	68.4091
28.4779	68.6384
28.4958	68.493
28.5113	68.7534
28.5288	68.8828
28.5441	68.903
28.5617	69.0517
28.5772	69.1658
28.5949	69.3744
28.6102	69.3453
28.6279	69.4913
28.6434	69.5388
28.6609	69.645
28.6762	69.6754
28.6939	69.9671
28.7093	69.8256
28.727	70.2537
28.7423	70.2454
28.7599	70.3864
28.7755	70.5498
28.7933	70.7646
28.8086	70.7558
28.8261	70.9245
28.859	71.0755
28.8743	71.0722
28.8919	71.2549
28.9072	71.3205
28.9248	71.5344
28.9402	71.5524
28.9578	71.6782
28.9732	71.7515
28.991	71.853
29.0064	71.9902
29.0239	72.1847
29.0392	72.1684
29.0569	72.4
29.0722	72.3597
29.0899	72.5391
29.1054	72.7255
29.123	72.712
29.1384	72.8644
29.156	72.9835
29.1714	73.0398
29.189	73.1589
29.2044	73.4547
29.2218	73.3822
29.2374	73.5355
29.2551	73.6203
29.2706	73.8362
29.2881	73.8473
29.3038	74.0004
29.3215	74.1207
29.3369	74.1723
29.3549	74.3797
29.3706	74.3544
29.3885	74.4895
29.4038	74.5836
29.4221	74.7165
29.438	74.7383
29.4561	75.0081
29.4715	75.1098
29.4889	75.2793
29.5044	75.2811
29.5221	75.372
29.5376	75.4079
29.5552	75.5664
29.5708	75.6421
29.5885	75.8131
29.6042	75.9245
29.6219	76.1145
29.6372	76.1114
29.6554	76.2355
29.6713	76.3608
29.689	76.5186
29.7047	76.5767
29.7222	76.6003
29.7375	76.7802
29.755	76.8273
29.7704	76.9026
29.7882	77.1231
29.8035	77.2012
29.8211	77.2617
29.8366	77.4515
29.8545	77.465
29.87	77.6256
29.8878	77.751
29.9032	77.8059
29.921	77.901
29.9362	77.9541
29.9541	78.1892
29.9695	78.2914
29.9871	78.4271
30.0029	78.3237
30.0209	78.4787
30.0362	78.632
30.0538	78.85
30.0693	78.7886
30.087	79.0289
30.1026	79.0259
30.1207	79.1144
30.136	79.3151
30.1536	79.4923
30.1691	79.728
30.1867	79.6894
30.2022	79.9314
30.2197	79.7798
30.2352	80.0243
30.253	80.1099
30.2686	80.1853
30.2862	80.2507
30.3017	80.4072
30.3192	80.5061
30.3345	80.5773
30.3521	80.79
30.3676	80.8891
30.385	81.0664
30.4003	81.13
30.418	81.3689
30.4335	81.3335
30.4516	81.3921
30.467	81.5874
30.4848	81.5949
30.5001	81.6253
30.5177	81.8574
30.5333	82.007
30.5505	82.0192
30.5659	82.146
30.5839	82.3781
30.5994	82.4257
30.6173	82.6148
30.6328	82.737
30.6505	82.8641
30.6659	82.9056
30.6839	83.2126
30.6994	83.1072
30.7172	83.3617
30.7326	83.4033
30.75	83.4241
30.7655	83.7295
30.7831	83.8195
30.7983	83.8496
30.8159	84.0104
30.8312	84.1157
30.849	84.2803
30.8644	84.3694
30.8823	84.4451
30.8978	84.4928
30.9154	84.676
30.9307	84.865
30.9482	85.093
30.9635	85.0277
30.9809	85.1663
30.9963	85.3226
31.0141	85.3948
31.0295	85.5193
31.0472	85.6581
31.0625	85.6538
31.08	85.946
31.0953	86.0357
31.1131	86.1291
31.1285	86.241
31.146	86.5763
31.1612	86.5272
31.1787	86.6
31.1939	86.6973
31.2116	86.8537
31.2267	86.9619
31.2444	87.1256
31.2597	87.2462
31.2772	87.4525
31.2927	87.4944
31.3104	87.7784
31.3256	87.765
31.3431	87.7239
31.3585	88.0112
31.3763	88.0823
31.3915	88.2084
31.4091	88.3303
31.4243	88.4723
31.4419	88.6335
31.4572	88.8742
31.4729	88.9083
31.4881	88.9432
31.5056	89.2005
31.521	89.34
31.5387	89.3111
31.5539	89.5222
31.5714	89.6971
31.5867	89.7981
31.6044	89.8108
31.6199	90.0229
31.6374	90.1735
31.6528	90.0457
31.6703	90.1612
31.6856	90.3574
31.7031	90.362
31.7186	90.2725
31.7368	90.1175
31.7519	89.938
31.769	90.2221
31.7846	90.1631
31.8019	90.0738
31.8173	90.0506
31.8346	90.2573
31.8498	89.939
31.8667	90.1513
31.8821	90.1538
31.8994	90.1535
31.9148	90.0306
31.9323	90.1855
31.9476	90.4073
31.9648	90.2962
31.9803	90.2522
31.9979	90.3321
32.013	90.4048
32.0301	90.4604
32.0455	90.5329
32.0632	90.7824
32.0786	90.7289
32.0965	90.769
32.1121	91.1522
32.1293	90.915
32.1447	91.0576
32.1618	91.3676
32.1772	91.3591
32.1941	91.6058
32.2092	91.5914
32.2264	91.772
32.2418	91.4014
32.2589	91.5184
32.2744	91.9372
32.2914	92.0397
32.3065	92.0248
32.3241	92.271
32.3395	91.7077
32.3727	46.9189
32.3904	47.1072
32.4058	47.139
32.4233	47.212
32.4389	47.1331
32.4568	47.3113
32.4722	47.2444
32.49	47.4446
32.5057	47.4274
32.5233	47.4977
32.5387	47.6298
32.5562	47.6726
32.5717	47.6756
32.5894	47.8175
32.6049	47.6284
32.6224	47.7911
32.638	47.8866
32.6556	47.9429
32.6711	47.9427
32.6891	47.8795
32.7044	48.0104
32.7225	48.1846
32.7379	48.1298
32.7561	48.4256
32.7713	48.2255
32.7894	48.3038
32.8048	48.3204
32.8225	48.2612
32.8379	48.5608
32.8555	48.6667
32.871	48.4936
32.8886	48.6353
32.9041	48.7579
32.9218	48.878
32.9373	48.8066
32.9549	48.8976
32.9703	48.9156
32.9881	49.0258
33.0037	49.0363
33.0214	49.2667
33.0371	49.1372
33.0547	49.3685
33.0701	49.4089
33.0876	49.3951
33.103	49.5493
33.1208	49.5148
33.1363	49.5186
33.1538	49.6081
33.1868	49.7493
33.2023	49.7615
33.2201	49.8984
33.2355	49.8992
33.2533	50.0528
33.2689	50.064
33.2863	50.2726
33.3018	50.104
33.3194	50.2941
33.3348	50.2446
33.3526	50.3547
33.3679	50.4667
33.3853	50.4296
33.4008	50.5423
33.4186	50.6052
33.4339	50.6723
33.4516	50.7803
33.4669	50.6988
33.4845	50.8524
33.5	50.8785
33.5177	50.8852
33.5331	50.9557
33.5507	51.0754
33.5661	51.0198
33.5836	51.2536
33.5989	51.2503
33.6164	51.2839
33.6318	51.4081
33.6495	51.4621
33.665	51.5095
33.6827	51.4793
33.6983	51.6592
33.7157	51.5447
33.7312	51.7474
33.7488	51.8498
33.7642	51.9042
33.7819	51.9208
33.7974	51.8595
[truncated: 13,504 more rows]

## Sheet: 11-28-2018_T
Time (h)	Buoyant mass (pg)		Mitosis #	Start time (h)
0.00483	56.259		1	4.2485
0.01856	56.3705		2	14.2578
0.03435	56.3566		3	24.796
0.05135	56.4673		4	34.3625
0.06797	56.5165		5	43.5763
0.08586	56.6285		6	52.8953
0.1022	56.641		7	61.74
0.12053	56.7298		8	72.0347
0.13599	56.7463
0.15335	56.8436
0.16845	56.8889
0.18531	57.0423
0.20273	57.2165
0.22106	57.1474
0.23855	57.3526
0.25681	57.4121
0.27348	57.5731
0.2931	57.4694
0.31043	57.5591
0.32875	57.6578
0.34672	57.769
0.36481	57.9577
0.38186	57.9363
0.40015	58.0803
0.41836	58.3043
0.43737	58.285
0.45445	58.429
0.47245	58.3729
0.49054	58.5865
0.50947	58.6377
0.52633	58.6287
0.54521	58.7345
0.56341	58.9392
0.58232	58.9744
0.59963	59.074
0.61801	59.2288
0.63478	59.2545
0.65319	59.2654
0.6703	59.5352
0.69025	59.3476
0.7077	59.5164
0.7261	59.7163
0.74279	59.6931
0.76085	59.7788
0.77819	59.8532
0.79727	60.0682
0.81538	59.9534
0.83419	60.0632
0.85099	60.2732
0.86903	60.331
0.88575	60.2483
0.90381	60.3089
0.92101	60.4785
0.94025	60.4756
0.95755	60.7186
0.97626	60.8487
0.99535	60.9422
1.0143	61.0309
1.03107	61.123
1.04921	61.1874
1.06623	61.1721
1.08555	61.193
1.10262	61.248
1.12134	61.5125
1.13921	61.3397
1.15861	61.6568
1.17574	61.7002
1.19446	61.7771
1.21173	61.7178
1.23167	61.8626
1.24928	62.0763
1.2685	61.9988
1.28657	62.141
1.30495	62.213
1.32243	62.3355
1.34077	62.3802
1.35757	62.3654
1.37588	62.5573
1.39409	62.6932
1.41254	62.6928
1.43013	62.971
1.44914	63.0052
1.46662	63.1462
1.48573	62.9956
1.50284	63.3034
1.52193	63.3391
1.53939	63.4299
1.5577	63.4197
1.57475	63.5848
1.59228	63.5628
1.60889	63.7092
1.62588	63.7041
1.64265	63.9214
1.65789	63.8803
1.67451	63.9837
1.69235	64.0087
1.70933	64.1787
1.7264	64.1916
1.74315	64.4348
1.76032	64.4938
1.77718	64.5113
1.79445	64.6349
1.81098	64.7864
1.82789	64.7104
1.84438	64.9764
1.86114	64.9747
1.8779	65.1043
1.89491	65.1441
1.91125	65.2216
1.92878	65.3337
1.94614	65.408
1.96341	65.3558
1.98021	65.6278
1.99761	65.5822
2.01442	65.7149
2.03259	65.7731
2.04919	65.9087
2.06601	65.9576
2.08268	65.9607
2.09987	66.1664
2.11648	66.1459
2.13469	66.3103
2.15093	66.4357
2.1677	66.4757
2.18473	66.5743
2.20169	66.7652
2.21825	66.73
2.2351	66.8059
2.25156	67.0091
2.26853	67.1587
2.28474	66.9281
2.30251	67.197
2.31922	67.1298
2.33619	67.1694
2.35276	67.4062
2.37017	67.5162
2.3868	67.5033
2.40426	67.6439
2.42082	67.6123
2.4385	67.7164
2.45509	67.8474
2.47246	67.9737
2.48922	67.9971
2.50665	68.0278
2.52271	67.9932
2.53981	68.1923
2.5567	68.1514
2.57445	68.3637
2.5915	68.3759
2.60901	68.3026
2.62534	68.4784
2.64192	68.6604
2.6586	68.5648
2.67674	68.6651
2.6932	68.7452
2.71009	68.7861
2.72706	68.8371
2.74392	68.9044
2.76039	69.0963
2.77792	69.0312
2.79403	69.1415
2.81115	69.1188
2.82754	69.2328
2.84434	69.2781
2.86122	69.447
2.87914	69.3163
2.89622	69.4651
2.91295	69.6286
2.92931	69.7638
2.94656	69.7283
2.96342	69.835
2.98031	69.7211
2.99686	69.8489
3.01408	69.8661
3.03037	70.0195
3.04775	70.2005
3.06459	70.0626
3.08168	70.1938
3.09828	70.1684
3.11515	70.347
3.1316	70.1963
3.14862	70.4217
3.16497	70.4728
3.18211	70.6092
3.19904	70.5028
3.21596	70.6983
3.23239	70.713
3.24956	70.7541
3.26601	70.8132
3.28285	70.8257
3.29922	70.9792
3.31631	70.9911
3.3328	71.0744
3.34994	71.0917
3.3665	71.0907
3.38367	71.2638
3.40048	71.3244
3.4173	71.3281
3.43391	71.3214
3.45115	71.5433
3.46762	71.5728
3.48467	71.5738
3.50111	71.5663
3.51758	71.7071
3.53412	71.7427
3.55142	71.7371
3.56812	71.8291
3.5852	72.0505
3.60173	72.0701
3.61892	72.1211
3.63545	72.0753
3.65244	72.2951
3.66911	72.303
3.68618	72.3116
3.70274	72.4148
3.71978	72.493
3.73723	72.6132
3.75577	72.7436
3.7731	72.6578
3.79227	72.8147
3.80935	72.921
3.82794	73.0065
3.84473	73.0678
3.86319	73.1679
3.87966	73.141
3.89817	73.1782
3.91485	73.3297
3.93296	73.5304
3.94989	73.5047
3.96813	73.6751
3.98514	73.6888
4.00346	73.7271
4.02043	73.7895
4.03895	73.9645
4.05557	73.9303
4.07364	74.1774
4.09086	74.0953
4.1092	74.033
4.1257	74.1521
4.14308	74.2789
4.15955	74.3532
4.17798	74.4287
4.19487	74.5606
4.21352	74.5678
4.23017	74.546
4.2485	74.6721
4.26546	74.5389
4.28334	74.4201
4.30095	74.4964
4.3186	74.5098
4.33634	74.3421
4.35456	74.5792
4.37199	74.6449
4.3902	74.5843
4.40693	74.4336
4.42452	74.5242
4.44137	74.5605
4.45853	74.6044
4.47526	74.5071
4.49368	74.6166
4.51036	74.4118
4.52824	74.4591
4.54487	74.2927
4.56168	74.8298
4.57808	74.7212
4.59603	74.7441
4.61249	74.775
4.63063	74.8031
4.64856	74.7668
4.66626	74.79
4.68328	74.7298
4.70081	74.8086
4.71682	74.6043
4.73453	74.8846
4.75099	75.0371
4.76847	75.1369
4.78553	75.0275
4.80361	75.0501
4.8208	75.199
4.83962	75.1809
4.85644	75.319
4.87423	75.1275
4.89129	75.5333
4.9089	75.4143
4.92537	75.6058
4.94334	75.5688
4.96014	75.605
4.97767	38.4859
4.99441	38.5082
5.01276	38.4582
5.04456	38.4785
5.0623	38.5642
5.07861	38.6391
5.09616	38.6758
5.11351	38.5633
5.1309	38.7754
5.14735	38.6304
5.16556	38.7525
5.18246	38.705
5.2001	38.8488
5.21649	38.8385
5.23471	38.7817
5.25151	38.982
5.26982	38.7972
5.28676	39.0393
5.30492	38.9814
5.32195	38.9814
5.33974	39.0083
5.35644	39.0822
5.37424	39.245
5.39081	39.195
5.40945	39.2034
5.42642	39.1434
5.44486	39.2827
5.46183	39.2761
5.47988	39.2308
5.49691	39.2932
5.5147	39.3743
5.53142	39.2897
5.54984	39.3842
5.56644	39.6109
5.5845	39.5361
5.60105	39.5862
5.61945	39.4945
5.63643	39.6206
5.65554	39.6582
5.6727	39.6775
5.69116	39.9406
5.70782	39.8706
5.72584	39.9078
5.74295	39.7981
5.76128	39.9767
5.77836	39.8398
5.79711	40.0023
5.81416	40.0534
5.8326	40.0832
5.84981	39.8513
5.86948	39.9836
5.8866	39.9455
5.90527	39.9974
5.922	40.0232
5.94076	40.0581
5.95806	40.151
5.97704	40.1831
5.99443	40.0836
6.01397	40.238
6.03121	40.2417
6.04953	40.2843
6.06687	40.3573
6.08541	40.3623
6.10234	40.3572
6.12015	40.5511
6.13697	40.446
6.15504	40.6978
6.1721	40.5669
6.18946	40.5898
6.20627	40.6085
6.22369	40.6847
6.24051	40.7108
6.25832	40.8543
6.27539	40.7177
6.29242	40.9403
6.30914	40.8271
6.32689	40.8108
6.34408	40.82
6.36153	41.0787
6.37841	41.0394
6.39594	40.9453
6.41246	41.0774
6.43007	41.1466
6.44709	41.2003
6.46493	41.1643
6.48199	41.2725
6.49917	41.1577
6.516	41.2169
6.53322	41.4455
6.54982	41.3659
6.56703	41.4387
6.58408	41.3615
6.6018	41.4439
6.61849	41.6314
6.636	41.5581
6.65298	41.655
6.6703	41.6453
6.6868	41.7107
6.70431	41.8665
6.72097	41.8608
6.73844	41.8738
6.75596	41.8689
6.77335	41.8503
6.78999	42.0101
6.8074	42.0614
6.82473	42.0228
6.84231	42.0296
6.85941	42.1143
6.87671	42.1558
6.89381	42.2409
6.91106	42.2891
6.92775	42.4228
6.94496	42.4553
6.96174	42.4916
6.97859	42.481
6.99544	42.5191
7.01278	42.5683
7.02946	42.7338
7.04644	42.6324
7.06359	42.9267
7.08142	42.8253
7.09826	42.8948
7.11599	42.8181
7.13333	43.0177
7.15086	43.0272
7.16807	43.0601
7.18536	43.1636
7.2021	43.1484
7.21947	43.1915
7.23639	43.3366
7.25398	43.3023
7.27123	43.3617
7.28875	43.4927
7.30567	43.4394
7.32306	43.5064
7.33979	43.5241
7.3572	43.7208
7.37425	43.748
7.39219	43.7363
7.40879	43.916
7.42645	43.8482
7.44352	44.0089
7.46083	43.9717
7.47764	44.09
7.4952	44.2778
7.51205	44.2147
7.52969	44.2192
7.54649	44.3897
7.5638	44.2979
7.58095	44.4072
7.59828	44.5714
7.61496	44.531
7.63243	44.7046
7.64926	44.6801
7.67099	44.8756
7.68821	44.8674
7.70598	44.8548
7.72306	45.0217
7.74043	45.0627
7.7569	45.2302
7.77432	45.097
7.79123	45.2755
7.80849	45.2594
7.82515	45.4211
7.84253	45.49
7.85934	45.4533
7.87659	45.5155
7.89358	45.6756
7.91112	45.5948
7.92812	45.6468
7.94568	45.6619
7.96254	45.8188
7.98015	45.9529
7.99725	46.0315
8.01513	46.0778
8.03181	46.1
8.04904	46.1117
8.06601	46.2689
8.08313	46.3103
8.09977	46.4336
8.11719	46.4774
8.13408	46.5743
8.15102	46.4911
8.16774	46.5619
8.18464	46.5224
8.20139	46.653
8.2189	46.8492
8.23626	46.7885
8.25358	46.9366
8.27002	46.9279
8.28754	47.1512
8.30424	46.9385
8.32173	47.2831
8.33862	47.2071
8.35594	47.1999
8.3725	47.3041
8.38966	47.3674
8.40595	47.3317
8.42283	47.5887
8.4395	47.6826
8.45669	47.6369
8.47315	47.7527
8.49051	47.8278
8.5074	47.8132
8.52437	48.0138
8.54069	47.8849
8.55758	47.9747
8.57414	48.1187
8.59099	48.2169
8.60745	48.2428
8.62486	48.3672
8.64149	48.2803
8.65883	48.5743
8.6754	48.5183
8.6925	48.5238
8.7089	48.5655
8.72575	48.5774
8.74184	48.831
8.75912	48.7814
8.77603	48.9811
8.79319	49.0467
8.80996	49.1892
8.82741	48.9827
8.84418	49.0832
8.86164	49.2928
8.87846	49.3002
8.89583	49.433
8.91257	49.4554
8.92938	49.4305
8.94597	49.5926
8.96327	49.8205
8.9801	49.6964
8.99734	49.752
9.01392	49.8148
9.03142	50.0203
9.04804	50.0242
9.06522	50.0317
9.08208	50.0844
9.0993	50.1739
9.11637	50.2094
9.13375	50.3927
9.1503	50.4991
9.16738	50.4712
9.18373	50.5532
9.20096	50.6289
9.21758	50.7885
9.23468	50.7086
9.25128	50.8952
9.26876	50.8928
9.28532	51.1228
9.30265	51.301
9.31935	51.1109
9.33638	51.2407
9.3531	51.3504
9.36995	51.4464
9.38691	51.4841
9.40405	51.6591
9.42058	51.581
9.43759	51.6976
9.4542	51.7742
9.47148	51.7977
9.48779	51.9745
9.50348	51.9995
9.52025	52.0752
9.53742	52.1037
9.55409	52.1844
9.57118	52.2335
9.58752	52.2869
9.60429	52.4494
9.62094	52.535
9.6381	52.5399
9.65467	52.5311
9.67201	52.6971
9.68871	52.8245
9.7059	52.8668
9.72257	52.8943
9.73969	53.0113
9.75662	53.0511
9.77382	53.2223
9.79052	53.4027
9.80773	53.3724
9.82443	53.4089
9.84128	53.3241
9.85809	53.6117
9.87525	53.4962
9.89208	53.6925
9.90914	53.9025
9.9258	53.8889
9.9428	53.8427
9.95945	53.9416
9.97638	54.1576
9.99353	54.1119
10.0109	54.1857
10.0275	54.1657
10.0445	54.3435
10.0613	54.5479
10.0784	54.4953
10.0951	54.4895
10.1122	54.5999
10.1287	54.7386
10.1459	54.7187
10.1625	54.7641
10.1794	54.9671
10.1961	54.8993
10.2131	55.0779
10.2302	55.217
10.2471	55.1469
10.2634	55.3755
10.2803	55.4978
10.2971	55.5048
10.3142	55.4953
10.3302	55.5402
10.3472	55.6596
10.3636	55.7722
10.3805	55.8794
10.3971	55.8573
10.4142	55.9325
10.4305	56.0742
10.4474	56.2345
10.4638	56.2549
10.4806	56.2443
10.4969	56.3508
10.5137	56.439
10.5304	56.4648
10.5473	56.4476
10.5636	56.6745
10.5806	56.8221
10.597	56.751
10.6137	56.7197
10.6301	56.9374
10.6469	56.9761
10.6634	56.9155
10.68	57.1083
10.6964	57.2276
10.713	57.2876
10.7292	57.3218
10.7459	57.4149
10.762	57.4706
10.7788	57.4408
10.795	57.7263
10.8118	57.7154
10.8281	57.6843
10.8451	57.6832
10.8614	57.8603
10.8782	57.9387
10.8946	57.9716
10.9117	58.0805
10.9279	58.1256
10.9444	58.1677
10.9606	58.2972
10.9772	58.2393
10.9934	58.4226
11.0102	58.5351
11.0266	58.5055
11.0434	58.7254
11.0598	58.6185
11.0766	58.7861
11.093	58.9218
11.11	58.9843
11.1262	58.8665
11.1432	59.1115
11.1594	59.0217
11.1763	59.3015
11.1929	59.2754
11.2098	59.2959
11.2266	59.413
11.2433	59.4748
11.2595	59.6424
11.2766	59.6551
11.2928	59.744
11.3097	59.9108
11.326	60.0164
11.3427	60.0311
11.3589	60.066
11.376	60.0543
11.3923	60.0901
11.4094	60.1979
11.4256	60.3412
11.4422	60.3599
11.4585	60.5962
11.4751	60.6375
11.4914	60.6114
11.5082	60.696
11.5244	60.7891
11.5411	60.9068
11.5572	61.0416
11.5741	61.012
11.5903	61.024
11.6072	61.2201
11.6235	61.1458
11.6403	61.1855
11.6564	61.3609
11.6732	61.4498
11.6894	61.5
11.7063	61.6098
11.7224	61.6243
11.7392	61.5373
11.7556	61.6642
11.7725	61.7212
11.7887	61.6601
11.8056	61.8584
11.8219	61.978
11.8385	61.9397
11.8546	62.0252
11.8715	61.9623
11.8878	61.984
11.9047	61.9739
11.9211	62.0061
11.9378	62.2279
11.954	62.2086
11.9708	62.409
11.9871	62.4693
12.0038	62.3987
12.0203	62.6006
12.0371	62.5619
12.0534	62.6171
12.0702	62.7095
12.0866	62.8463
12.1034	62.7734
12.1196	62.9318
12.1364	62.9335
12.1526	63.1954
12.1696	63.1254
12.1859	63.0493
12.2027	63.4039
12.2188	63.3813
12.2356	63.4348
12.2522	63.4526
12.269	63.5839
12.2852	63.6087
12.3021	63.7413
12.3182	63.8051
12.3349	63.7634
12.3514	63.8374
12.3682	63.7957
12.3843	64.0155
12.401	64.0727
12.417	64.2143
12.4342	64.2014
12.4509	64.3404
12.4677	64.3824
12.4841	64.4264
12.501	64.5517
12.5172	64.6497
12.5344	64.6834
12.5506	64.8703
12.5676	64.7374
12.5839	64.8705
12.6007	64.9531
12.6173	65.1265
12.6342	65.1257
12.6505	65.2423
12.6675	65.1925
12.6837	65.3788
12.7005	65.4957
12.7167	65.5063
12.7336	65.6019
12.7499	65.6186
12.7667	65.7258
12.7831	65.8405
12.8001	65.8346
12.8164	66.0691
12.8331	65.9678
12.8495	66.1091
12.8664	66.2045
12.8825	66.2294
12.8995	66.3268
12.916	66.3583
12.933	66.5878
12.9492	66.6298
12.966	66.5341
12.9822	66.7257
12.999	66.8774
13.0153	67.0052
13.0322	67.0829
13.0484	67.1024
13.0653	66.9324
13.0816	67.1897
13.0985	67.3099
13.1149	67.2414
13.1317	67.447
13.148	67.4003
13.1647	67.581
13.1811	67.7205
13.198	67.6636
13.2142	67.8551
13.2311	67.9211
13.2475	68.029
13.2645	68.0967
13.2806	68.122
13.2976	68.3293
13.3139	68.3438
13.3309	68.5521
13.3471	68.4156
13.364	68.6144
13.3803	68.6386
13.3972	68.7357
13.4135	68.8785
13.4305	68.9296
13.4469	68.9525
13.4637	68.9041
13.4802	69.1564
13.497	69.1766
13.5133	69.2941
13.5304	69.3041
13.5466	69.5315
13.5634	69.5923
13.5793	69.8382
13.5962	69.7975
13.6125	69.8668
13.6294	69.971
13.6456	70.0969
13.6626	70.2866
13.6789	70.2694
13.6957	70.1266
13.712	70.3533
13.7287	70.3707
13.745	70.5565
13.7617	70.5982
13.7781	70.7648
13.795	70.785
13.8113	70.9427
13.8279	70.9405
13.8442	71.0246
13.8611	71.2586
13.8773	71.2879
13.8941	71.3722
13.9103	71.5175
13.9272	71.4324
13.9434	71.6921
13.9601	71.7383
13.9764	71.7762
13.9932	71.8808
14.0094	71.8498
14.026	71.9148
14.0424	72.1063
14.0591	72.2921
14.0752	72.2128
14.0919	72.3701
14.1081	72.3356
14.1246	72.4487
14.1409	72.5013
14.1576	72.6813
14.1739	72.625
14.1909	72.7055
14.2241	72.673
14.2405	72.8073
14.2578	72.8579
14.2749	72.6729
14.2921	72.4547
14.3084	72.6097
14.3249	72.4339
14.3411	72.487
14.3574	72.6262
14.3735	72.547
14.3903	72.726
14.4069	72.3931
14.4238	72.4182
14.4395	72.4929
14.456	72.3094
14.4726	72.5663
14.4893	72.4136
14.5055	72.5829
14.5223	72.6649
14.5385	72.7037
14.5555	72.7534
14.5717	72.8505
14.5886	72.7774
14.6046	72.973
14.6215	72.9688
14.6379	72.9677
14.6549	73.1719
14.6712	73.2403
14.6876	73.1807
14.7035	73.2755
14.7205	73.3227
14.7366	73.2605
14.7536	73.2445
14.7701	73.5593
14.7869	73.5467
14.8032	73.8763
14.8203	73.7522
14.8362	73.7636
14.8531	73.7774
14.9162	36.187
14.933	36.2541
14.9501	36.1998
14.9665	36.4111
14.9839	36.2576
15.0006	36.4767
15.0176	36.5297
15.0346	36.4462
15.0517	36.5022
15.0684	36.6568
15.0856	36.6425
15.1023	36.6701
15.1197	36.6351
15.1359	36.7413
15.153	36.8095
15.1697	36.8554
15.1873	36.8714
15.2038	36.8751
15.2207	36.9584
15.2373	37.0465
15.2544	36.9642
15.2706	37.1574
15.2875	37.1084
15.304	37.0615
15.321	37.1463
15.3373	37.2393
15.3543	37.3158
15.3709	37.343
15.3879	37.2489
15.4044	37.3878
15.4217	37.417
15.4383	37.6111
15.4553	37.593
15.4719	37.4784
15.4892	37.6799
15.5055	37.7148
15.5227	37.5314
15.5393	37.7772
15.5562	37.7216
15.5725	37.7543
15.5894	38.0031
15.6059	37.8644
15.6228	37.8
15.6394	37.9202
15.6566	38.1363
15.6732	38.1045
15.6901	38.0727
15.7065	38.0936
15.7232	38.1926
15.7397	38.1984
15.7567	38.3183
15.773	38.2849
15.79	38.4573
15.8062	38.5522
15.8234	38.4046
15.84	38.526
15.857	38.5646
15.8733	38.5233
15.8902	38.7159
15.9067	38.7372
15.9237	38.8658
15.9403	38.7746
15.9572	38.8506
15.9736	38.7826
15.9906	38.9021
16.0071	38.972
16.0242	39.0744
16.0406	38.9088
16.0576	39.1695
16.0739	39.1013
16.0907	39.1259
16.107	39.1612
16.124	39.2861
16.1409	39.3443
16.158	39.2211
16.1745	39.2994
16.1916	39.434
16.2082	39.5633
16.2253	39.4517
16.2416	39.5291
16.2585	39.5919
16.2748	39.6784
16.2917	39.6575
16.308	39.57
16.3248	39.7744
16.3409	39.8349
16.3576	39.841
16.3739	39.9756
16.3907	39.9517
16.4072	39.9122
16.4244	40.1318
16.4409	40.0946
16.458	40.3229
16.4747	40.0882
16.4918	40.2942
16.5083	40.2531
16.5253	40.2797
16.5418	40.2903
16.5587	40.3862
16.5751	40.3599
16.5923	40.5596
16.6088	40.4912
16.6259	40.6505
16.6423	40.5914
16.6591	40.6377
16.6757	40.6721
16.6925	40.7464
16.7087	40.8391
16.7256	40.9093
16.7421	41.0266
16.7589	40.9557
16.7753	40.9246
16.7922	41.0703
16.8087	41.0325
16.8255	41.1205
16.8421	41.172
16.8593	41.2469
16.8758	41.2657
16.8932	41.2951
16.9096	41.3911
16.9265	41.2778
16.9429	41.3043
16.9599	41.482
16.9762	41.5647
16.993	41.4505
17.0097	41.5983
17.0262	41.6355
17.0427	41.7707
17.0595	41.8207
17.076	41.7076
17.0929	41.9262
17.1095	41.8825
17.1264	41.8706
17.1427	41.9552
17.1596	42.027
17.1759	42.2044
17.1928	42.1875
17.2093	42.1838
17.2263	42.2122
17.2429	42.3172
17.2595	42.3281
17.2759	42.358
17.2926	42.5586
17.3093	42.5168
17.3263	42.5833
17.3427	42.5759
17.3599	42.6746
17.3762	42.814
17.3933	42.7685
17.4094	42.8923
17.4267	42.9959
17.4435	42.8874
17.4604	43.0988
17.4772	43.0419
17.4943	43.2319
17.5108	43.0883
17.5278	43.2812
17.544	43.3493
17.561	43.3483
17.5777	43.4029
17.5948	43.4713
17.6112	43.6193
17.6281	43.546
17.6446	43.574
17.6613	43.7879
17.6776	43.7751
17.6945	43.8599
17.7111	43.9225
17.7278	43.9956
17.7442	44.0367
17.7611	44.0475
17.7774	44.0363
17.7946	44.1608
17.8111	44.204
17.828	44.2311
17.8444	44.2996
17.8613	44.5544
17.8774	44.4882
17.8945	44.684
17.9107	44.5404
17.9273	44.5335
17.9434	44.6823
17.96	44.7067
17.9766	44.8473
17.9934	44.7834
18.0097	44.8919
18.0265	45.0239
18.0427	45.0483
18.0596	45.2193
18.0757	45.1096
18.0928	45.2617
18.1092	45.3128
18.1262	45.4073
18.1423	45.4002
18.1592	45.5288
18.1757	45.627
18.1924	45.5163
18.2086	45.5835
18.2255	45.7069
18.2417	45.7237
18.2585	45.8355
18.2747	45.99
18.2917	45.9316
18.308	45.983
18.3245	46.0692
18.3408	46.0328
18.3577	46.2356
18.374	46.2776
18.3907	46.3761
18.4073	46.4179
18.4241	46.4537
18.4406	46.4984
18.4576	46.6963
18.4737	46.6619
18.4904	46.8532
18.5067	46.757
18.5233	46.8795
18.5395	46.9801
18.5563	47.089
18.5725	47.0465
18.5898	47.2382
18.606	47.1285
18.6227	47.2477
18.639	47.3777
18.6559	47.4096
18.6721	47.6179
18.6891	47.6212
18.7054	47.6528
18.7221	47.667
18.7384	47.744
18.7551	47.79
18.7715	47.8003
18.7884	48.0155
18.8047	47.98
18.8215	48.024
18.8378	48.2992
18.8546	48.2676
18.871	48.371
18.8881	48.369
18.9044	48.5505
18.9214	48.5439
18.9376	48.4875
18.9543	48.5934
18.9705	48.6841
18.9873	48.8125
19.0032	48.8125
19.0199	48.9983
19.0363	49.1461
19.0529	49.1727
19.0692	49.182
19.0858	49.1544
19.1021	49.2311
19.1187	49.3893
19.135	49.4746
19.1518	49.5528
19.1678	49.5562
19.1845	49.7255
19.2008	49.8347
19.2175	49.8729
19.2336	49.9542
19.2503	49.8319
19.2665	50.0894
19.2832	50.1745
19.2995	50.2712
19.3164	50.2699
19.3325	50.4009
19.3495	50.3312
19.3658	50.4571
19.3828	50.696
19.399	50.7276
19.4158	50.875
19.4319	50.7214
19.4487	50.8698
19.4648	50.9406
19.4817	50.95
19.4979	51.0315
19.5148	51.1292
19.5309	51.3219
19.5476	51.3722
19.5635	51.3156
19.5802	51.3285
19.5966	51.4783
19.6136	51.6321
19.6296	51.7242
19.6462	51.8104
19.6622	51.8373
19.679	51.9349
19.6951	52.1857
19.7118	52.0392
19.7283	52.1364
19.745	52.3319
19.7612	52.2423
19.7778	52.5016
19.7942	52.5281
19.8109	52.6265
19.8279	52.6038
19.8447	52.6333
19.8611	52.7763
19.8778	52.8858
19.8939	52.9922
19.9106	53.1536
19.9267	53.1992
19.9434	53.3214
19.9597	53.2892
19.9765	53.3765
19.9926	53.3543
20.0092	53.6734
20.0256	53.6499
20.0423	53.7532
20.0585	53.693
20.0752	53.8284
20.0915	53.8918
20.1084	54.0597
20.1245	54.1326
20.1411	54.1321
20.157	54.2443
20.1737	54.3361
20.1898	54.4454
20.2064	54.5558
20.2225	54.5303
20.2393	54.5555
20.2554	54.796
20.2721	54.7259
20.2883	54.9076
20.3052	54.9811
20.3214	55.0503
20.338	55.1769
20.3541	55.3117
20.3706	55.2398
20.3869	55.3135
20.4037	55.5444
20.4198	55.7384
20.4365	55.6453
20.4526	55.7429
20.4693	55.9524
20.4854	55.8626
20.5019	55.8194
20.5179	55.9694
20.5346	56.1844
20.5507	56.2551
20.5674	56.3666
20.5835	56.431
20.6001	56.5591
20.6162	56.5946
20.6328	56.7064
20.649	56.7849
20.6657	56.7802
20.6819	56.8423
20.6986	57.0402
20.7147	57.0068
20.7312	57.1751
20.7473	57.2768
20.7639	57.3397
20.7804	57.3604
20.7972	57.5115
20.8134	57.5031
20.83	57.7376
20.8462	57.7771
20.8628	57.7588
20.8789	57.9097
20.8955	58.1633
20.9117	58.1037
20.9283	58.3152
20.9443	58.3838
20.961	58.4697
20.9775	58.4836
20.9943	58.6082
21.0106	58.8162
21.0272	58.8556
21.0433	58.8295
21.06	58.8775
21.0761	58.8806
21.0928	59.0981
21.109	59.2417
21.1256	59.3527
21.1418	59.2862
21.1585	59.4314
21.1745	59.4218
21.1911	59.7481
21.2071	59.7059
21.2238	59.7994
21.24	59.7985
21.2568	59.9942
21.2729	59.9408
21.2894	59.9749
21.3055	60.2903
21.322	60.3267
21.3381	60.5338
21.3547	60.4517
21.371	60.582
21.3878	60.6713
21.4038	60.7092
21.4206	60.7853
21.4367	61.0387
21.4535	61.1573
21.4696	61.1366
21.4862	61.2862
21.5024	61.3831
21.519	61.4
21.5352	61.6416
21.5518	61.5376
21.5678	61.6585
21.5844	61.7954
21.6005	61.9856
21.6172	61.929
21.633	62.0585
21.6495	62.2112
21.6657	62.2073
21.6824	62.3744
21.6985	62.4633
21.715	62.5388
21.731	62.6085
21.7477	62.8523
21.7637	62.7147
21.7804	62.9685
21.7965	63.0557
21.8129	63.017
21.8292	63.1115
21.8458	63.3009
21.8623	63.2768
21.8788	63.5343
21.8948	63.4842
21.9114	63.7065
21.9276	63.7525
21.9442	63.8472
21.9602	63.9469
21.9766	63.9462
21.9926	64.1256
22.0093	64.2155
22.0254	64.2056
22.0417	64.3585
22.0577	64.4968
22.0743	64.5479
22.0906	64.6457
22.1072	64.7962
22.1234	64.8747
22.1402	64.8409
22.1563	65.1247
22.173	65.2096
22.1892	65.2151
22.2059	65.1616
22.2222	65.4398
22.2388	65.4271
22.2548	65.6492
22.2716	65.7341
22.2877	65.7504
22.3042	65.9383
22.3203	65.9086
22.337	66.1333
22.3531	66.0675
22.3696	66.1629
22.3855	66.3411
22.4022	66.3334
22.4185	66.4745
22.4353	66.4924
22.4511	66.6807
22.4679	66.6539
22.484	66.901
22.5006	66.7267
22.5165	66.9209
22.533	66.9782
22.5491	67.0894
22.5658	67.2674
22.5817	67.4128
22.5981	67.5407
22.6141	67.4659
22.6306	67.4821
22.6467	67.8555
22.6631	67.788
22.6792	67.7807
22.6957	68.0016
22.7121	67.9897
22.7286	68.2138
22.7447	68.3449
22.7613	68.1838
22.7773	68.3635
22.7938	68.6027
22.8097	68.6469
22.8263	68.6731
22.8422	68.8716
22.8587	68.9394
22.8747	69.0696
22.8912	69.0388
22.9073	69.0443
22.9238	69.1572
22.9398	69.2635
22.9564	69.5326
22.9724	69.4495
22.9888	69.63
23.0051	69.7491
23.0218	69.771
23.0378	69.8459
23.0545	69.9406
23.0705	70.1198
23.0873	70.1742
23.1032	70.4188
23.1199	70.2558
23.1362	70.4892
23.1527	70.5914
23.1688	70.6342
23.1854	70.7034
23.2014	70.9154
23.2178	70.9015
23.2339	71.0058
23.2506	71.1076
23.2665	71.23
23.2832	71.2994
23.2991	71.4399
23.3155	71.6173
23.3314	71.8216
23.3481	71.7482
23.3641	71.8262
23.3807	71.8402
23.3968	71.9967
23.4134	72.0145
23.4294	72.3587
23.4459	72.2837
23.4621	72.5423
23.4787	72.4626
23.4948	72.698
23.5115	72.7797
23.5276	72.8912
23.5442	73.0258
23.56	72.9987
23.5765	73.1921
23.5927	73.3101
23.6093	73.2675
23.6256	73.4775
23.6423	73.5023
23.6583	73.7579
23.6748	73.8758
23.6909	73.9687
23.7075	73.9738
23.7235	74.18
23.74	74.3525
23.7559	74.4222
23.7723	74.571
23.7882	74.5559
23.8046	74.6436
23.8206	74.7048
23.8372	74.8777
23.8533	74.9775
23.8699	75.1711
23.8861	75.2363
23.9026	75.3396
23.9188	75.5006
23.9352	75.4786
23.9512	75.7522
23.9676	75.7344
23.9837	75.8565
24.0004	76.0209
24.0164	76.0981
24.0328	76.2188
24.0488	76.2896
24.0654	76.4815
24.0815	76.5767
24.0981	76.7042
24.1142	76.6294
24.1307	76.9165
24.1466	77.009
24.1633	77.0802
24.1793	77.2194
24.1958	77.3317
24.2118	77.3901
24.2282	77.5988
24.2441	77.5684
24.2605	77.8586
24.2764	77.9142
24.2928	78.1127
24.3088	78.2093
24.3254	78.2777
24.3416	78.2767
24.3582	78.4414
24.3741	78.4897
24.3903	78.7871
24.4063	78.8869
24.4228	78.9142
24.4388	79.085
24.4554	79.2468
24.4715	79.3774
24.4879	79.4689
24.5038	79.6575
24.5203	79.7941
24.5363	79.8411
24.5529	79.8868
24.5687	80.1267
24.5851	80.0987
24.6012	80.0877
24.6178	80.2974
24.6338	80.5053
24.6503	80.6038
24.6664	80.51
24.6823	80.5261
24.6982	80.6107
24.7147	80.8415
24.7308	80.7883
24.7472	80.9296
24.7635	80.9701
24.7801	80.9112
24.796	81.1727
24.8128	81.0542
24.8288	80.9266
24.8454	80.9595
24.8615	81.0389
24.878	80.8792
24.894	80.7011
24.9105	80.7741
24.9266	80.922
24.9431	80.8255
24.9586	81.0634
24.975	81.1218
24.9907	81.0586
25.0073	81.0355
25.023	81.1198
25.0396	81.1514
25.0556	81.1963
25.0724	81.1934
25.0885	81.3115
25.1051	81.2084
25.1214	81.1441
25.1379	81.3759
25.1537	81.5084
25.1704	81.4677
25.1865	81.8581
25.2035	81.8194
25.2193	81.8515
25.2356	82.0091
25.2514	81.8818
25.2683	82.1038
25.2845	81.5552
25.3012	82.2305
25.3173	82.1226
25.3338	82.1987
25.3501	82.1994
25.3667	82.3219
25.3826	82.773
25.3991	82.7124
25.4152	82.8035
25.4315	82.846
25.4472	82.9437
25.4637	82.7905
25.4795	83.0436
25.512	40.6033
25.5289	40.7603
25.5449	40.6799
25.5614	40.886
25.5771	40.7657
25.5938	41.0414
25.6098	40.8633
25.6263	41.0203
25.6424	41.0662
25.6591	41.123
25.6752	41.1483
25.6917	41.2657
25.7077	41.2349
25.7242	41.3313
25.7402	41.3483
25.7569	41.3128
25.7728	41.2628
25.7895	41.5028
25.8056	41.5744
25.8224	41.4299
25.8386	41.6283
25.8551	41.6138
25.8713	41.9122
25.8877	41.8353
25.9038	41.8118
25.9203	41.8293
25.9363	41.9277
25.953	41.9398
25.9691	42.0555
25.9862	42.154
26.0021	42.0535
26.019	42.2789
26.0353	42.2637
26.0519	42.2777
26.0681	42.4312
26.0848	42.3769
26.1011	42.52
26.1177	42.4307
26.1336	42.6391
26.1502	42.7281
26.1662	42.6512
26.1827	42.6621
26.1989	42.8744
26.2154	42.8465
26.2315	42.8747
26.2482	42.9952
26.2641	43.0428
26.2809	43.1103
26.2971	43.0393
26.3138	43.1617
26.3301	43.3013
26.3464	43.3248
26.3627	43.4263
26.3795	43.3515
26.396	43.6165
26.4127	43.5182
26.429	43.541
26.4457	43.5461
26.4617	43.8029
26.4784	43.8276
26.4946	43.8287
26.5112	43.9604
26.5273	43.8894
26.5441	44.0759
26.5603	43.9671
26.5767	44.1709
26.5927	44.2089
26.6092	44.1477
26.6252	44.1072
26.6418	44.3556
26.6581	44.4467
26.6747	44.4199
26.6909	44.2741
26.7077	44.4759
26.7238	44.3616
26.7401	44.4815
26.7562	44.6321
26.7727	44.5597
26.7887	44.6522
26.8055	44.7489
26.8215	44.7041
26.8379	44.7454
26.8541	44.8203
26.8705	44.8643
26.8865	44.8603
26.9031	44.9036
26.9193	45.0277
26.9366	45.1115
26.9527	45.0602
26.9692	45.1337
26.9854	45.2582
27.002	45.2492
27.0182	45.2345
27.0348	45.3455
27.0508	45.4107
27.0672	45.4588
27.0831	45.5404
27.0998	45.5221
27.1158	45.5664
27.1327	45.6296
27.1487	45.6022
27.1653	45.6763
27.1814	45.6862
27.1979	45.8496
27.214	45.8675
27.2305	46.034
27.2465	45.9653
27.2631	46.0446
27.2791	46.0075
27.2958	45.9494
27.312	46.1659
27.3284	46.152
27.3445	46.3277
27.3611	46.3768
27.3772	46.3789
27.3937	46.4166
27.4098	46.5415
27.4261	46.5768
27.4425	46.6655
27.459	46.6932
27.475	46.8042
27.4917	46.8582
27.5076	46.7148
27.5242	46.7871
27.54	46.7406
27.5566	46.9548
27.5727	46.9667
27.5893	46.8144
27.6051	47.048
27.6212	46.9628
27.6371	47.139
27.6537	47.0977
27.6698	47.0624
27.6863	47.2034
27.7024	47.2041
27.7188	47.2174
27.7353	47.3413
27.752	47.3038
27.7678	47.4635
27.7844	47.4231
27.8003	47.4757
27.8171	47.5271
27.833	47.4903
27.8494	47.6305
27.8656	47.5917
27.8821	47.691
27.8981	47.6243
27.9145	47.753
27.9306	47.7044
27.9472	47.8632
27.9634	48.0009
27.9799	48.011
27.9957	47.9665
28.0122	47.9482
28.0285	48.0803
28.045	48.0363
28.0609	48.2184
28.0774	48.3386
28.0934	48.2151
28.1102	48.4391
28.1261	48.3368
28.1425	48.5416
28.1587	48.3696
28.175	48.6325
28.1909	48.5421
28.2074	48.6167
28.2234	48.6088
28.2398	48.6042
28.2557	48.6761
28.2722	48.7815
28.2883	48.8271
28.3046	48.8005
28.3205	48.9078
28.3371	48.8143
28.3531	48.9867
28.3698	49.0379
28.3857	49.0074
28.4022	49.138
28.4181	49.3176
28.4346	49.1116
28.4505	49.2365
28.4669	49.2596
28.483	49.432
28.4995	49.356
28.5156	49.434
28.532	49.3301
28.5479	49.4771
28.5643	49.4107
28.5802	49.554
28.5967	49.4942
28.6126	49.6334
28.6292	49.7013
28.6451	49.7338
28.6615	49.6938
28.6777	49.7339
28.6942	49.9034
28.7102	49.9208
28.7269	49.88
28.7427	50.0581
28.7592	50.1119
28.7754	50.1341
28.7919	50.1698
28.8079	50.2404
28.8243	50.2415
28.8402	50.3606
28.8568	50.4814
28.8727	50.4457
28.889	50.6356
28.9049	50.6153
28.9213	50.5845
28.9373	50.6262
28.9538	50.754
28.97	50.8368
28.9865	50.9454
29.0023	51.079
29.0188	50.9327
29.0349	51.0911
29.0511	51.1526
29.067	51.2
29.0834	51.278
29.0994	51.4297
29.1156	51.4592
29.1319	51.4164
29.1485	51.5192
29.1646	51.47
29.1813	51.7139
29.1973	51.6224
29.2137	51.9297
29.2296	51.8996
29.2461	51.8469
29.2622	51.9915
29.2786	52.2095
29.2945	52.1744
29.3111	52.2318
29.3271	52.1866
29.3437	52.18
29.3596	52.3853
29.3762	52.4381
29.392	52.5551
29.4082	52.6153
29.4242	52.7984
29.4407	52.7627
29.4567	52.8597
29.4731	52.9223
29.4891	53.0337
29.5056	53.1202
29.5216	53.2031
29.5382	53.1249
29.5542	53.2303
29.5708	53.3015
29.587	53.3793
29.6035	53.39
29.6195	53.4929
29.6358	53.5515
29.6516	53.8223
29.6681	53.6358
29.6842	53.8493
29.7005	53.8655
29.7166	53.999
29.7331	54.1104
29.749	54.2205
29.7655	54.2213
29.7816	54.2429
29.7984	54.4785
29.8143	54.3886
29.8307	54.5379
29.8466	54.5564
29.8632	54.6659
29.8792	54.8481
29.8958	54.8802
29.9117	54.7882
29.928	54.9579
29.9438	55.1489
29.9601	55.1767
29.976	55.2183
29.9924	55.3652
30.0082	55.5176
30.0248	55.53
30.0407	55.6242
30.057	55.6753
30.0727	55.7742
30.0891	55.938
30.1052	55.9282
30.1217	56.1285
30.1379	55.9851
30.1543	56.2212
30.1702	56.2447
30.1867	56.3032
30.2028	56.5918
30.2194	56.6087
30.2353	56.6593
30.2519	56.711
30.2678	56.8886
30.2844	57.0583
30.3003	57.0518
30.3168	57.01
30.3327	57.2814
30.3489	57.1427
30.3649	57.313
30.3813	57.5273
30.3973	57.5321
30.4138	57.675
30.4297	57.7285
30.4462	57.8184
30.4622	57.9154
30.4789	58.0113
30.4949	57.9353
30.5116	58.1167
30.5275	58.0688
30.5442	58.2545
30.5601	58.3823
30.5766	58.4234
30.5924	58.4602
30.609	58.4841
30.6251	58.6582
30.6415	58.8148
30.6575	58.7398
30.6739	58.9878
30.6898	59.036
30.7063	59.2127
30.7222	59.1765
30.7389	59.2156
30.7547	59.322
30.7709	59.3462
30.7868	59.5228
30.8033	59.563
30.8193	59.5908
30.8358	59.7744
30.8515	59.8139
30.8679	59.9057
30.8838	60.0165
30.9002	60.0315
30.9162	60.2062
30.9327	60.4293
30.9487	60.3274
30.9651	60.4278
30.9811	60.4792
30.9974	60.558
31.0132	60.666
31.0297	60.7467
31.0456	60.8544
31.0619	60.8839
31.078	60.8789
31.0943	61.0605
31.1103	61.2053
31.1267	61.309
31.1426	61.3841
31.1591	61.4121
31.175	61.6526
31.1912	61.7277
31.2069	61.7746
31.2234	61.7853
31.2393	61.8791
31.2556	61.9404
31.2718	62.1806
31.2881	62.2353
31.3039	62.3836
31.3202	62.3164
31.3358	62.4468
31.3523	62.4713
31.3681	62.6439
31.3846	62.7308
31.4005	62.8045
31.4173	62.9802
31.4332	63.1436
31.4497	63.0587
31.4657	63.2539
31.4823	63.3418
31.4981	63.4315
31.5148	63.6074
31.5307	63.6301
31.547	63.6925
31.563	63.8209
31.5793	63.9128
31.5952	63.9746
31.6117	64.0874
31.6277	64.1157
31.6441	64.2059
31.6602	64.2335
31.6767	64.2894
31.6927	64.5938
31.7093	64.6495
31.7256	64.5803
31.742	64.9215
31.758	64.84
31.7747	64.9916
31.7907	65.005
31.8071	65.0879
31.823	65.2494
31.8395	65.4652
31.8557	65.4373
31.8723	65.6562
31.8882	65.5783
31.9048	65.6831
31.9209	65.6649
31.9376	65.6925
31.9536	66.0523
31.9701	66.0677
31.9858	66.2218
32.0023	66.2806
32.0183	66.4379
32.0347	66.5186
32.0505	66.4989
32.0671	66.5871
32.083	66.5952
32.0994	66.9013
32.1155	66.7795
32.1319	67.0414
32.1479	67.0243
32.1645	67.2371
32.1805	67.2707
32.197	67.4384
32.2129	67.5275
32.2295	67.6354
32.2454	67.6329
32.262	67.9557
32.278	67.8448
32.2945	68.0208
32.3103	68.0268
32.3427	68.2971
32.3596	68.326
32.3756	68.4907
32.3923	68.6567
32.4083	68.6712
32.4247	68.7781
32.4406	68.9453
32.4571	68.9883
32.473	68.9842
32.4897	69.0819
32.5055	69.1726
32.5222	69.3253
32.538	69.5607
32.5546	69.4409
32.5706	69.6295
32.5872	69.4918
32.6032	69.7912
32.6196	69.8381
32.6356	69.9921
32.6522	70.0162
32.6679	70.1873
32.6845	70.2807
32.7009	70.3138
32.7173	70.4447
32.7333	70.6398
32.7497	70.55
32.7656	70.7074
32.782	70.8804
32.7978	70.8321
32.8143	70.963
32.8302	71.0162
32.8468	71.248
32.8629	71.5033
32.8797	71.2275
32.8955	71.4081
32.9119	71.4267
32.9279	71.5907
32.9442	71.8146
32.9602	71.9212
32.9767	72.0126
32.9929	72.0092
33.0095	72.1526
33.0258	72.1572
33.0423	72.3459
33.0583	72.2939
33.0757	72.6048
33.0915	72.5878
33.1081	72.6054
33.1241	72.7856
33.1407	72.8171
33.1565	73.0024
33.1732	73.0719
33.189	73.3005
33.2057	73.2417
33.2219	73.3896
33.2385	73.4081
33.2544	73.6308
33.271	73.618
33.2874	73.611
33.3039	73.9462
33.3199	73.9716
33.3366	74.0534
33.3525	74.0812
33.3692	74.1181
33.3853	74.3446
33.4017	74.4558
33.4177	74.6103
[truncated: 2,629 more rows]

## Sheet: 11-17-2018_T
Time (h)	Buoyant mass (pg)		Mitosis #	Start time (h)
0.74927	71.2052		1	3.2268
0.76526	71.2839		2	12.1663
0.78206	71.3109		3	22.6078
0.80027	71.513		4	32.3198
0.81714	71.6148		5	41.5914
0.83549	71.6006		6	50.7991
0.85203	71.7866
0.87005	71.7334
0.88638	71.8744
0.90407	71.8651
0.9204	71.9781
0.93822	72.0463
0.95445	72.168
0.9725	72.214
0.98878	72.2642
1.00657	72.4115
1.05162	72.5286
1.06945	72.7485
1.08554	72.8216
1.10262	72.6809
1.11872	72.7518
1.13561	72.9626
1.15171	72.8396
1.16867	73.1451
1.18486	73.1992
1.20183	73.3633
1.21777	73.4206
1.23471	73.376
1.25084	73.3694
1.2679	73.6234
1.28421	73.5115
1.30128	73.6271
1.31746	73.805
1.33609	73.7911
1.35254	73.8307
1.37068	74.1242
1.38753	74.0546
1.40593	74.2192
1.42257	74.1909
1.44098	74.3356
1.45755	74.3795
1.47578	74.5178
1.4925	74.5663
1.51068	74.7255
1.52723	74.7571
1.54552	74.9056
1.56285	74.8897
1.58119	75.0283
1.59815	75.3086
1.6151	75.1921
1.63116	75.2669
1.64805	75.492
1.66454	75.4968
1.68148	75.7077
1.69758	75.6571
1.71452	75.7997
1.73075	75.8563
1.74772	75.8941
1.76391	75.9652
1.78092	76.1512
1.79716	76.0783
1.81414	76.2485
1.83055	76.3882
1.8474	76.3814
1.8636	76.5054
1.88067	76.6354
1.89684	76.6236
1.91365	76.7395
1.92978	76.8148
1.94658	76.9296
1.96275	77.024
1.97934	77.0975
1.99513	77.1268
2.01226	77.2553
2.02838	77.3416
2.04533	77.4918
2.06164	77.6008
2.07858	77.7121
2.09493	77.7173
2.11184	77.8178
2.1279	77.7186
2.14463	77.792
2.16094	78.0181
2.17831	78.0588
2.19446	78.0678
2.21134	78.2182
2.22761	78.1991
2.24457	78.4288
2.26078	78.4591
2.2779	78.4917
2.29419	78.5759
2.31137	78.8871
2.32766	78.7169
2.34485	78.829
2.3613	78.8252
2.37852	79.0614
2.39491	79.0605
2.41226	79.0342
2.42842	79.2072
2.44566	79.1893
2.46195	79.3347
2.47901	79.4172
2.49538	79.5875
2.51222	79.5346
2.52843	79.5496
2.54557	79.7054
2.56208	79.7014
2.57905	79.8403
2.59553	80.0521
2.61266	80.027
2.62889	80.2008
2.64619	80.3092
2.66255	80.3065
2.67968	80.2942
2.69589	80.4058
2.71308	80.552
2.72923	80.544
2.74609	80.6687
2.76233	80.7333
2.77944	80.8329
2.79555	80.8628
2.81258	81.1337
2.8289	81.2597
2.84587	81.1535
2.86207	81.2645
2.87899	81.3518
2.89481	81.4928
2.91188	81.5374
2.92797	81.7647
2.94477	81.6573
2.96102	81.8167
2.978	81.9846
2.99417	81.9681
3.01123	82.0866
3.02735	82.1299
3.0445	82.2112
3.06074	82.434
3.07773	82.5457
3.09397	82.5446
3.11106	82.6839
3.1272	82.6022
3.14436	82.7472
3.16059	82.9246
3.1776	83.0918
3.1938	82.9936
3.21081	83.2423
3.2268	83.1289
3.24391	83.1184
3.25993	82.7769
3.27684	83.1783
3.29316	82.9803
3.31032	83.0657
3.32638	83.3209
3.3433	83.3218
3.35959	83.1891
3.37676	83.366
3.3929	83.4818
3.40992	83.2607
3.42601	83.5146
3.44352	83.4485
3.45967	83.6073
3.47675	83.8365
3.49312	83.4306
3.51037	83.5429
3.52654	83.6727
3.54364	83.719
3.55984	83.831
3.57679	83.6277
3.59338	84.0061
3.61045	83.9254
3.62673	84.1065
3.64379	84.0136
3.69264	44.9509
3.70984	45.0151
3.72613	44.8917
3.74325	45.0641
3.75937	44.9665
3.77651	44.9705
3.79288	45.126
3.81022	45.1629
3.82651	45.0665
3.84366	45.2336
3.85987	45.2474
3.87704	45.1834
3.89351	45.2332
3.91079	45.1845
3.92707	45.4837
3.94414	45.2922
3.96072	45.275
3.97799	45.4873
3.99442	45.5066
4.01179	45.381
4.0284	45.603
4.04552	45.5682
4.06201	45.6464
4.07923	45.7657
4.09564	45.8053
4.11307	45.7763
4.12945	45.8773
4.1468	45.7927
4.16329	45.8686
4.18071	46.045
4.19712	46.1086
4.21426	46.2656
4.23071	46.2514
4.24788	46.0306
4.26415	46.318
4.28131	46.3419
4.29783	46.3269
4.31499	46.4515
4.33168	46.5464
4.34909	46.6165
4.36542	46.5821
4.38281	46.6902
4.3993	46.646
4.41676	46.6811
4.43307	46.8558
4.45023	46.7944
4.46665	46.9113
4.48399	46.9438
4.50031	46.9148
4.51768	46.9748
4.53413	47.1472
4.55128	47.1213
4.56767	47.1018
4.58513	47.3564
4.60161	47.2025
4.61901	47.2141
4.6354	47.3747
4.65277	47.2953
4.66926	47.4119
4.68657	47.4501
4.70303	47.5634
4.7302	47.6658
4.7465	47.7049
4.76387	47.6699
4.78034	47.8389
4.79771	47.7896
4.81416	47.9437
4.83135	47.9566
4.84784	48.1223
4.86523	48.156
4.88205	48.0736
4.89963	48.1951
4.91621	48.2759
4.93376	48.4751
4.95039	48.3531
4.9677	48.3303
4.9841	48.4337
5.00148	48.506
5.01819	48.5358
5.03558	48.6506
5.05221	48.6154
5.06939	48.6835
5.0858	48.6972
5.10323	48.8242
5.11963	48.902
5.13672	48.9423
5.15316	48.9129
5.1704	49.1578
5.18662	49.0589
5.20395	49.114
5.22045	49.1397
5.23769	49.2945
5.25432	49.2915
5.27169	49.3154
5.28799	49.5014
5.30556	49.4226
5.322	49.538
5.33926	49.484
5.35554	49.6768
5.37274	49.7586
5.38902	49.7998
5.40654	49.9091
5.42284	49.7784
5.44012	49.8904
5.45677	50.0621
5.47403	50.0426
5.49042	49.9931
5.5076	50.0967
5.52408	50.1516
5.54144	50.0035
5.55785	50.2683
5.5752	50.3867
5.59163	50.37
5.60894	50.3643
5.62514	50.4944
5.64248	50.4336
5.65878	50.7545
5.6761	50.6895
5.69265	50.8583
5.70993	50.7761
5.72637	50.8987
5.74373	50.9008
5.76019	50.7657
5.77746	50.9776
5.79386	50.9368
5.81112	51.041
5.82748	51.085
5.84483	51.1139
5.86123	51.177
5.87889	51.181
5.89542	51.4163
5.91289	51.4508
5.9296	51.2811
5.94703	51.5359
5.96356	51.5324
5.98091	51.5548
5.99716	51.6807
6.01453	51.737
6.031	51.8371
6.0484	51.7325
6.06485	51.9423
6.08199	51.9913
6.09823	51.808
6.1155	52.0648
6.13201	51.9766
6.14941	51.9668
6.16579	52.1569
6.1831	52.2495
6.1997	52.3809
6.21705	52.3235
6.23299	52.4143
6.25039	52.4344
6.26685	52.477
6.28432	52.594
6.30055	52.7042
6.31779	52.7999
6.33418	52.7729
6.3517	52.7487
6.36817	52.9578
6.38553	52.8702
6.40201	52.9939
6.4188	53.1369
6.43524	53.0958
6.45257	53.1593
6.46899	53.1576
6.48616	53.182
6.50237	53.3386
6.51981	53.4237
6.53614	53.542
6.55362	53.641
6.57008	53.6656
6.5875	53.6465
6.60402	53.8221
6.62145	53.7519
6.63779	53.8325
6.65506	53.9614
6.67159	53.9887
6.68894	54.1487
6.70539	54.1063
6.72259	54.2779
6.73909	54.3615
6.75653	54.3047
6.77305	54.3192
6.7902	54.4656
6.80676	54.6294
6.82407	54.6867
6.84053	54.7767
6.85777	54.8074
6.87428	54.8744
6.8915	54.9509
6.908	54.9678
6.92539	55.1211
6.94178	55.1538
6.95908	55.2771
6.97552	55.2748
6.99299	55.4198
7.00953	55.493
7.0267	55.5252
7.04314	55.6001
7.06057	55.7046
7.07694	55.7642
7.09419	55.7399
7.11054	55.9541
7.12767	55.978
7.14414	56.052
7.16134	56.1277
7.17793	56.2184
7.19514	56.2936
7.21158	56.3771
7.22878	56.4104
7.24523	56.5532
7.26273	56.7193
7.27916	56.6698
7.29657	56.87
7.31293	56.8106
7.33021	56.845
7.34671	57.02
7.36394	57.0367
7.38026	57.0545
7.39745	57.3261
7.41366	57.2144
7.43098	57.4626
7.44738	57.3696
7.46477	57.5343
7.48134	57.6653
7.49849	57.6288
7.51491	57.6855
7.5325	57.8286
7.5488	57.9259
7.56629	58.0781
7.58283	58.0557
7.60028	58.0985
7.61689	58.3076
7.63426	58.3305
7.65091	58.2933
7.66818	58.4712
7.68467	58.5731
7.70223	58.6575
7.71869	58.789
7.73592	58.8329
7.75236	58.7223
7.76957	58.9406
7.78602	58.8963
7.8036	59.1315
7.81998	59.1487
7.83714	59.2293
7.85355	59.1923
7.87085	59.4257
7.88736	59.4214
7.90456	59.6658
7.92095	59.6087
7.93825	59.7208
7.95455	59.6215
7.97181	59.7469
7.98804	59.935
8.00539	60.0151
8.02186	59.8822
8.03926	60.2455
8.05566	60.2443
8.07284	60.3084
8.08926	60.2592
8.10674	60.5066
8.12303	60.6144
8.1402	60.6775
8.15657	60.7589
8.17372	60.9518
8.19012	60.8862
8.2076	60.9049
8.22412	61.2002
8.24138	61.0556
8.25776	61.1591
8.27538	61.2819
8.29197	61.3001
8.30928	61.3807
8.32575	61.605
8.34303	61.5072
8.35945	61.5885
8.37665	61.5819
8.39297	61.7604
8.41007	61.87
8.42669	62.0374
8.44413	62.0881
8.46089	62.2355
8.47837	62.238
8.49498	62.2313
8.51253	62.3052
8.52884	62.562
8.54629	62.5301
8.5628	62.6887
8.58008	62.6743
8.5964	62.7989
8.61362	62.8392
8.62997	62.8767
8.64732	63.0678
8.66366	63.2311
8.68076	63.1067
8.69725	63.2557
8.7147	63.2913
8.73102	63.384
8.74827	63.5756
8.76452	63.5315
8.78191	63.6174
8.79823	63.6372
8.8156	63.913
8.83205	63.975
8.8494	63.9028
8.8659	64.1753
8.88322	64.1486
8.89953	64.1233
8.91664	64.3641
8.93315	64.5168
8.95049	64.5652
8.96686	64.7239
8.98424	64.6771
9.00078	64.8136
9.0179	64.9065
9.0343	64.9054
9.0517	65.0954
9.06831	65.0677
9.08585	65.2319
9.1022	65.1689
9.11937	65.3106
9.1357	65.5988
9.15294	65.4818
9.16919	65.5643
9.18635	65.6507
9.20278	65.7962
9.22031	65.7084
9.23657	65.9278
9.25384	66.1115
9.27026	66.1253
9.28769	66.1783
9.30415	66.2053
9.32148	66.4612
9.33769	66.4064
9.35509	66.4258
9.37127	66.5082
9.38856	66.6841
9.40488	66.7562
9.42212	66.9705
9.43859	66.8664
9.45581	67.025
9.47199	67.0363
9.48921	67.2263
9.50529	67.3151
9.52254	67.2519
9.53877	67.3473
9.55602	67.3461
9.5723	67.5727
9.58956	67.6786
9.60602	67.8777
9.62323	67.8893
9.63974	68.0132
9.65692	68.1101
9.67388	68.1749
9.6913	68.2498
9.70789	68.3914
9.72562	68.4771
9.74213	68.59
9.75972	68.5824
9.77652	68.7478
9.79405	68.8244
9.81074	68.9541
9.82834	68.9228
9.84523	69.0755
9.86251	69.1768
9.87939	69.184
9.89686	69.4577
9.91307	69.456
9.93016	69.5167
9.94653	69.7304
9.96376	69.7846
9.97981	69.8037
9.99698	69.9447
10.0132	70.1072
10.0304	70.1437
10.0466	70.2951
10.0638	70.3379
10.0801	70.4268
10.0971	70.5085
10.1133	70.732
10.1307	70.8177
10.1469	70.7907
10.164	70.827
10.1804	70.9778
10.1976	71.1612
10.2139	71.3548
10.2311	71.2005
10.2474	71.379
10.2645	71.4644
10.2807	71.5392
10.2978	71.6664
10.314	71.6476
10.331	71.974
10.3473	72.0271
10.3644	71.9284
10.3807	72.1115
10.3978	72.2197
10.4139	72.2497
10.4313	72.4202
10.4477	72.5857
10.4648	72.5002
10.4811	72.7645
10.4982	72.7847
10.5144	72.7877
10.5315	72.9769
10.5473	73.1094
10.5646	73.1098
10.5808	73.3088
10.5979	73.3658
10.6143	73.3585
10.6313	73.5026
10.6476	73.515
10.6648	73.675
10.6812	73.7729
10.6982	73.7506
10.7145	73.9342
10.7317	73.9873
10.748	74.1323
10.7652	74.2
10.7815	74.2983
10.7988	74.4132
10.8151	74.5008
10.8324	74.53
10.8487	74.7024
10.8658	74.7699
10.8822	74.6936
10.8993	74.8326
10.9155	74.9151
10.9328	75.0575
10.9491	75.2495
10.9662	75.366
10.9824	75.3132
10.9993	75.4468
11.0157	75.4378
11.0328	75.5486
11.0492	75.6421
11.0663	75.6903
11.0826	75.7905
11.0999	75.9613
11.1162	75.9842
11.1332	76.1698
11.1494	76.042
11.1665	76.308
11.1828	76.4788
11.1995	76.4485
11.2158	76.4318
11.233	76.5789
11.2493	76.663
11.2664	76.7953
11.2826	76.9009
11.2997	76.8492
11.316	77.0635
11.3333	77.1187
11.3496	77.27
11.3666	77.2807
11.3827	77.2666
11.3998	77.4408
11.4162	77.495
11.4332	77.55
11.4494	77.693
11.4667	77.8447
11.4829	77.7993
11.5001	77.8561
11.5162	77.9987
11.5333	78.1305
11.5496	78.2344
11.5667	78.2808
11.5828	78.4659
11.6	78.5028
11.6164	78.5589
11.6334	78.7078
11.6498	78.7557
11.667	78.9784
11.6833	79.0877
11.7005	79.097
11.7167	79.0824
11.7338	79.1565
11.7501	79.2905
11.7672	79.4978
11.7833	79.5548
11.8004	79.6692
11.8166	79.7434
11.8337	79.8003
11.8499	79.8982
11.867	80.042
11.8831	80.1903
11.9003	80.369
11.9164	80.3556
11.9337	80.5617
11.9498	80.5103
11.9668	80.6188
11.9831	80.7287
12.0001	80.7468
12.0165	80.9962
12.0329	80.9579
12.049	81.0483
12.0663	81.2408
12.0824	81.3032
12.0995	81.4223
12.1159	81.4685
12.133	81.4838
12.1492	81.5595
12.1663	81.6883
12.1826	81.7123
12.2002	81.4982
12.2164	81.2673
12.2337	81.2523
12.2497	81.2277
12.267	81.7545
12.2834	81.5986
12.3004	81.6419
12.3166	81.9533
12.3334	81.8162
12.3495	81.8373
12.3667	81.8937
12.3828	82.1013
12.4002	81.9529
12.4167	82.0483
12.4342	81.8832
12.4507	81.6715
12.4676	81.9717
12.4839	82.3311
12.5009	82.2652
12.5169	82.2721
12.5341	82.41
12.5504	82.2833
12.5674	82.4375
12.6009	35.5836
12.6172	35.5403
12.6345	35.7725
12.6508	35.7251
12.668	35.7818
12.6845	35.5592
12.702	35.6782
12.7186	35.6311
12.7357	35.8142
12.7523	35.7852
12.7697	35.8015
12.7859	35.7067
12.8032	35.8858
12.8195	35.9654
12.837	35.9201
12.8536	35.9439
12.871	36.0367
12.8874	36.041
12.9046	36.0674
12.921	36.1194
12.9382	36.0921
12.9546	36.2038
12.9721	36.3082
12.9885	36.1941
13.006	36.3233
13.0224	36.4462
13.0399	36.3673
13.0564	36.4162
13.0736	36.6195
13.0902	36.4197
13.1076	36.5222
13.1242	36.4359
13.1414	36.7396
13.1579	36.7899
13.1754	36.7372
13.1919	36.744
13.2089	36.6817
13.2255	36.7552
13.2428	36.9863
13.2592	36.9149
13.2767	37.072
13.2932	36.9236
13.3104	36.9973
13.3266	37.0787
13.3441	37.1592
13.3604	37.1992
13.3777	37.2434
13.3941	37.2314
13.4115	37.3787
13.4279	37.3261
13.4453	37.3683
13.4617	37.4092
13.4792	37.5342
13.4958	37.5167
13.5132	37.5493
13.5297	37.583
13.5468	37.6566
13.563	37.662
13.5802	37.6801
13.5967	37.7299
13.6139	37.859
13.6304	37.8875
13.6476	37.9076
13.664	37.9004
13.6813	38.0245
13.6976	38.1039
13.7146	38.1268
13.7311	38.0969
13.7484	38.1558
13.765	38.2584
13.7823	38.1626
13.7985	38.3098
13.8157	38.3665
13.8321	38.3355
13.8494	38.339
13.8659	38.517
13.8834	38.4907
13.8998	38.5549
13.917	38.5885
13.9333	38.6575
13.9508	38.5608
13.9672	38.6375
13.9844	38.741
14.0009	38.7966
14.0183	38.7997
14.0346	38.9295
14.052	38.9511
14.0684	39.0292
14.0858	39.0647
14.1022	39.1107
14.1195	39.0902
14.1362	39.269
14.1537	39.3206
14.17	39.3393
14.1872	39.2304
14.2035	39.2941
14.2208	39.3684
14.2373	39.3786
14.2546	39.4316
14.2711	39.6257
14.2885	39.6235
14.3046	39.6048
14.3218	39.5977
14.338	39.6651
14.3552	39.6725
14.3715	39.7582
14.3887	39.7816
14.4051	39.8902
14.4225	39.9795
14.4389	39.9264
14.456	40.0576
14.4724	40.0427
14.4895	40.103
14.5061	40.2722
14.5233	40.1904
14.5396	40.2264
14.5569	40.2895
14.5732	40.3768
14.5903	40.4266
14.6067	40.5896
14.624	40.5973
14.6404	40.5672
14.6576	40.6072
14.6738	40.6727
14.691	40.8393
14.7073	40.8231
14.7246	40.7734
14.7408	40.8115
14.7581	40.9236
14.7743	41.021
14.7914	41.1421
14.8078	41.1246
14.8249	41.1135
14.8414	41.1783
14.8586	41.2102
14.8748	41.2173
14.8922	41.1494
14.9087	41.4657
14.9259	41.4543
14.942	41.5221
14.9593	41.515
14.9757	41.5776
14.9928	41.5821
15.0092	41.459
15.0266	41.7413
15.0429	41.8048
15.0599	41.6983
15.0762	41.8931
15.0934	41.9528
15.1096	42.0861
15.1267	41.871
15.1431	42.0616
15.1604	42.0427
15.1766	42.2014
15.1939	42.2086
15.2103	42.1884
15.2277	42.3476
15.2442	42.4514
15.2618	42.428
15.2781	42.4714
15.2954	42.5553
15.3117	42.5504
15.329	42.6416
15.3453	42.6449
15.3625	42.6402
15.3787	42.7798
15.3955	42.8506
15.4121	42.8478
15.4294	43.0762
15.4458	42.8903
15.463	42.9427
15.4795	42.9246
15.4969	42.9972
15.5132	43.2991
15.5305	43.2978
15.5467	43.3132
15.5639	43.3442
15.5801	43.2765
15.5969	43.4423
15.6131	43.5044
15.6303	43.5279
15.6468	43.6479
15.6644	43.5837
15.6807	43.6944
15.6979	43.7155
15.7143	43.8314
15.7317	43.8123
15.7479	44.0108
15.7653	44.0366
15.7815	44.0487
15.7989	44.1082
15.8153	44.3191
15.8327	44.3425
15.849	44.2959
15.8663	44.2841
15.8825	44.4075
15.8999	44.3602
15.9164	44.5433
15.9337	44.5421
15.95	44.6252
15.9673	44.6669
15.9834	44.8288
16.0007	44.8223
16.0169	44.9389
16.0343	45.052
16.0505	44.8983
16.0679	45.2223
16.0842	45.0918
16.1012	45.1284
16.1175	45.2824
16.1347	45.2467
16.151	45.3162
16.1683	45.4949
16.1847	45.4941
16.2019	45.3892
16.2183	45.5602
16.2354	45.6605
16.2518	45.7571
16.2691	45.7584
16.2855	45.9027
16.3026	45.7414
16.319	45.907
16.336	45.9856
16.3523	46.2126
16.3696	46.19
16.3857	46.2025
16.403	46.1581
16.4195	46.2508
16.4368	46.3915
16.4532	46.3619
16.4702	46.6022
16.4865	46.4216
16.5037	46.648
16.52	46.709
16.5372	46.6825
16.5536	46.8004
16.5709	46.9862
16.5871	46.9678
16.6042	46.7944
16.6205	46.956
16.6375	47.0404
16.6538	46.9969
16.671	47.0872
16.6872	47.2338
16.7042	47.3688
16.7205	47.3312
16.7375	47.3923
16.7539	47.4316
16.7712	47.6189
16.7875	47.7481
16.8045	47.6814
16.8208	47.819
16.8378	47.8118
16.8541	47.8915
16.8714	47.8577
16.8877	47.884
16.9048	48.0133
16.9209	48.2887
16.9381	48.2714
16.9545	48.2701
16.9715	48.4639
16.9876	48.3681
17.0047	48.4393
17.021	48.5306
17.0382	48.4797
17.0543	48.556
17.0713	48.6135
17.0875	48.8381
17.1047	48.8835
17.121	48.8691
17.138	48.9156
17.1542	49.0584
17.1712	48.9873
17.1876	49.1872
17.2046	49.2392
17.221	49.256
17.2382	49.3404
17.2544	49.4855
17.2715	49.5294
17.2877	49.5136
17.3047	49.5429
17.321	49.7824
17.338	49.7199
17.3543	49.7924
17.3717	49.8939
17.3878	49.9775
17.405	49.9418
17.4211	50.0579
17.4382	50.1378
17.4546	50.1906
17.4721	50.2856
17.4884	50.3067
17.5056	50.3958
17.5219	50.4618
17.539	50.5576
17.5553	50.6863
17.5724	50.7559
17.5887	50.8008
17.6059	50.7876
17.6223	50.973
17.6394	51.0078
17.6557	51.047
17.6727	51.2047
17.689	51.1474
17.7061	51.1697
17.7223	51.434
17.7395	51.3375
17.7557	51.4262
17.773	51.5056
17.789	51.6643
17.8061	51.5888
17.8224	51.6176
17.8393	51.6743
17.8556	51.7965
17.8726	51.9943
17.8886	52.061
17.9057	52.1549
17.9219	52.2522
17.9388	52.2318
17.9549	52.3888
17.9721	52.5072
17.9883	52.4021
18.0057	52.5558
18.0219	52.4754
18.0391	52.6247
18.0552	52.6854
18.0722	52.764
18.0885	52.8916
18.1055	52.9659
18.1218	52.9823
18.1389	53.0225
18.155	53.1881
18.172	53.2795
18.1882	53.3342
18.2052	53.3065
18.2213	53.4233
18.2384	53.4444
18.2544	53.6279
18.2714	53.613
18.2876	53.7502
18.3046	53.824
18.321	53.9305
18.3379	53.8968
18.3543	54.0152
18.3713	54.107
18.3876	54.1252
18.4048	54.2768
18.4211	54.3162
18.4382	54.3749
18.4544	54.4903
18.4714	54.5713
18.4877	54.6039
18.5047	54.7389
18.5209	54.7458
18.5381	54.7824
18.5543	54.995
18.5715	54.9915
18.5877	54.9652
18.6047	55.1519
18.6209	55.1899
18.6381	55.3476
18.6544	55.3713
18.6716	55.4105
18.6878	55.4866
18.7049	55.682
18.7211	55.7554
18.7381	55.7279
18.7544	55.7144
18.7716	55.8589
18.788	55.971
18.8052	56.1059
18.8214	56.1392
18.8385	56.2166
18.8545	56.3022
18.8717	56.3443
18.8881	56.3325
18.9051	56.486
18.9213	56.4976
18.9386	56.6733
18.9548	56.8227
18.972	56.7293
18.9881	56.89
19.0053	56.8689
19.0215	57.0483
19.0386	57.153
19.0548	57.0513
19.0717	57.3183
19.0879	57.4498
19.1051	57.4045
19.1212	57.4515
19.1383	57.4489
19.1545	57.6073
19.1717	57.6935
19.188	57.8442
19.205	57.9399
19.2212	57.9971
19.2382	58.0351
19.2546	58.0747
19.2718	58.1125
19.288	58.2471
19.305	58.4365
19.3213	58.3586
19.3381	58.5051
19.3544	58.6812
19.3713	58.7391
19.3874	58.816
19.4048	58.7735
19.421	58.8832
19.4378	59.0811
19.4541	59.1476
19.4712	59.1211
19.4872	59.2033
19.5043	59.2591
19.5205	59.3226
19.5375	59.4256
19.5535	59.5888
19.5706	59.5794
19.5869	59.7153
19.6041	59.7203
19.6204	59.8698
19.6375	59.9916
19.6537	60.0277
19.6708	60.1834
19.6871	60.1747
19.7042	60.2496
19.7202	60.2535
19.7372	60.4389
19.7534	60.4142
19.7705	60.5648
19.7868	60.6598
19.8037	60.6088
19.8198	60.8394
19.8369	60.7576
19.853	61.0604
19.8703	61.0135
19.8863	61.1347
19.9033	61.1254
19.9194	61.4774
19.9366	61.3514
19.9528	61.4429
19.9699	61.6168
19.9862	61.6904
20.0033	61.7614
20.0194	61.6996
20.0364	61.7948
20.0527	61.9039
20.0697	61.8608
20.0861	62.0472
20.1031	62.3663
20.1193	62.2946
20.1364	62.325
20.1526	62.3162
20.1695	62.4534
20.1857	62.5397
20.2027	62.5574
20.2189	62.7765
20.2359	62.7981
20.2522	62.8555
20.2693	62.9626
20.2853	63.0064
20.3025	63.1023
20.3186	63.1648
20.3358	63.3585
20.352	63.3419
20.369	63.4686
20.3851	63.5145
20.4023	63.5225
20.4183	63.6461
20.4353	63.7374
20.4516	63.8035
20.4684	63.781
20.4847	64.0994
20.502	64.1959
20.518	64.0246
20.5349	64.2459
20.551	64.3309
20.5681	64.3128
20.5845	64.4794
20.6017	64.4879
20.6177	64.7481
20.6347	64.75
20.6508	64.7888
20.6681	64.8678
20.6844	64.9787
20.7015	65.1299
20.7175	65.1332
20.7345	65.303
20.7507	65.2743
20.7677	65.4291
20.7838	65.3782
20.8007	65.5834
20.8169	65.5675
20.834	65.7375
20.8502	65.8395
20.8672	66.0328
20.8833	65.9721
20.9003	66.103
20.9164	66.0662
20.9337	66.2617
20.9498	66.3891
20.9669	66.3432
20.9828	66.587
20.9998	66.4848
21.016	66.6539
21.0331	66.6373
21.0493	66.8347
21.0665	66.7927
21.0827	67.0402
21.0997	67.0174
21.1158	67.1555
21.1328	67.2756
21.149	67.3411
21.1661	67.3409
21.1821	67.3739
21.1992	67.4923
21.2153	67.5679
21.2323	67.6273
21.2483	67.6949
21.2652	67.9366
21.2814	67.8374
21.2986	68.0802
21.3145	68.0187
21.3315	68.2464
21.3477	68.2281
21.3648	68.4075
21.3808	68.3316
21.3978	68.6046
21.414	68.5405
21.431	68.6191
21.4472	68.7262
21.4642	68.7601
21.4801	68.967
21.4971	68.9571
21.5131	68.9527
21.5302	69.1442
21.5464	69.1849
21.5633	69.4308
21.5794	69.2973
21.5964	69.4827
21.6125	69.4614
21.6296	69.6497
21.6458	69.7314
21.6628	69.8
21.6791	69.8552
21.696	69.93
21.7122	69.9471
21.7292	70.0641
21.7453	70.2996
21.7624	70.1983
21.7786	70.4759
21.7954	70.4053
21.8115	70.5059
21.8285	70.6236
21.8448	70.6916
21.8619	70.8215
21.8779	71.0725
21.8949	70.9448
21.911	71.0045
21.928	71.1397
21.9444	71.2297
21.9616	71.2514
21.9776	71.4666
21.9946	71.5757
22.0107	71.6194
22.0277	71.6698
22.0439	71.7327
22.0608	71.8193
22.0769	72.0223
22.0941	72.0883
22.1103	71.9702
22.1273	72.3684
22.1433	72.3407
22.1605	72.4352
22.1765	72.3983
22.1936	72.6038
22.2096	72.6784
22.226	72.8542
22.2421	72.867
22.2591	73.0341
22.2753	73.0919
22.2917	73.1826
22.3078	73.2996
22.325	73.429
22.3412	73.3662
22.3583	73.482
22.3746	73.4396
22.3916	73.5776
22.4078	73.6742
22.425	73.8585
22.4413	73.7663
22.4582	73.9454
22.4743	73.7606
22.4916	74.1425
22.5077	74.1565
22.525	74.1847
22.5413	74.386
22.5583	74.3568
22.5745	74.3841
22.5916	74.3965
22.6078	74.4616
22.6251	74.2426
22.6415	74.4175
22.6584	74.1434
22.6746	74.2533
22.6917	74.3064
22.7079	74.3671
22.7251	74.2989
22.7412	74.6379
22.7584	74.5451
22.7745	74.4355
22.7918	74.2554
22.8078	74.5696
22.8251	74.2762
22.8415	74.4167
22.8583	74.6058
22.8744	74.6807
22.8917	74.5845
22.9082	74.4586
22.9253	74.6469
22.9416	74.7397
22.9584	74.7751
22.9746	74.7264
22.9921	74.4442
23.0083	74.8819
23.0256	74.8328
23.0419	74.8488
23.059	75.1361
23.1077	37.284
23.1251	37.0951
23.1414	37.2117
23.1586	37.1517
23.1748	37.1909
23.192	37.2742
23.2085	37.3993
23.2256	37.3152
23.2418	37.4043
23.2589	37.4424
23.2751	37.3766
23.2923	37.4486
23.3082	37.7136
23.3254	37.642
23.3417	37.6329
23.359	37.5442
23.3752	37.6461
23.3924	37.8179
23.4086	37.8439
23.4259	37.8778
23.4423	37.9201
23.4593	37.9425
23.4757	37.9339
23.4928	38.0337
23.509	38.1321
23.5263	38.0373
23.5427	38.0701
23.5599	38.2092
23.5762	38.1447
23.5936	38.2271
23.6098	38.3069
23.6269	38.4564
23.6431	38.4383
23.6602	38.4546
23.6764	38.3931
23.6938	38.473
23.71	38.6911
23.7273	38.6409
23.7434	38.7474
23.7607	38.7413
23.7769	38.787
23.7941	38.9134
23.8103	38.8797
23.8274	38.9151
23.8438	38.8644
23.861	39.0266
23.8773	39.1851
23.8945	39.2346
23.9108	39.1473
23.9279	39.137
23.9442	39.2535
23.9611	39.2361
23.9775	39.286
23.9944	39.3214
24.0106	39.2776
24.028	39.4975
24.0442	39.4616
24.0612	39.6315
24.0779	39.521
24.095	39.5339
24.1115	39.6858
24.1288	39.7422
24.1455	39.6912
24.1628	39.7629
24.179	39.8391
24.1964	39.8021
24.2129	39.8706
24.2303	39.985
24.2465	40.126
24.2637	40.0446
24.2801	40.1273
24.2975	40.2498
24.3139	40.1916
24.3312	40.2253
24.3475	40.3725
24.3646	40.4513
24.381	40.5143
24.3982	40.4703
24.4147	40.5179
24.4322	40.6049
24.4487	40.6396
24.4659	40.7614
24.4823	40.7503
24.4995	40.7722
24.5159	40.8782
24.5331	40.8771
24.5496	40.9195
24.5667	40.9698
24.5829	41.0112
24.6002	40.9233
24.6168	41.0745
24.6345	41.1183
24.6508	41.2873
24.6681	41.27
24.6846	41.3568
24.7018	41.4397
24.718	41.4752
24.7352	41.4639
24.7518	41.5652
24.7693	41.7338
24.7859	41.7451
24.8035	41.7306
24.8196	41.5857
24.8367	41.8715
24.853	41.8394
24.8708	41.9243
24.8876	41.9205
24.9046	42.0924
24.9208	42.1604
24.9382	42.2399
24.9548	42.1844
24.972	42.2225
24.9883	42.4113
25.0055	42.4952
25.0217	42.3529
25.0392	42.4704
25.0555	42.4873
25.0727	42.6189
25.0889	42.6319
25.1058	42.6438
25.1219	42.7356
25.1392	42.8448
25.1554	42.8159
25.1727	42.918
25.1889	43.0359
25.2063	42.9772
25.2228	43.0929
25.24	43.249
25.2565	43.1599
25.274	43.1883
25.2907	43.3766
25.3084	43.3914
25.3247	43.3175
25.3422	43.5074
25.3587	43.5602
25.3761	43.7428
25.3926	43.7291
25.4103	43.6521
25.4268	43.7637
25.4445	43.7814
25.4608	43.8806
25.4784	43.8833
25.4948	44.0361
25.5124	43.9617
25.5289	44.106
25.5465	44.051
25.5631	44.2157
25.5806	44.3728
25.5971	44.3365
25.6145	44.4243
25.631	44.5106
25.6487	44.5147
25.665	44.5286
25.6826	44.6615
25.699	44.6987
25.7165	44.7496
25.733	44.6754
25.7503	44.8065
25.7667	44.8399
25.7841	44.8301
25.8005	45.039
25.8179	45.0305
25.8343	45.2188
25.8518	45.1283
25.8682	45.3272
25.8861	45.4202
25.9024	45.4618
25.92	45.4455
25.9365	45.6898
25.9539	45.5722
25.9703	45.4781
25.9877	45.7571
26.0041	45.7744
26.0219	45.8928
26.0384	45.8635
26.0563	45.7797
26.0728	46.1247
26.0902	46.1327
26.107	46.1254
26.1245	46.2653
26.1413	46.3764
26.1588	46.2934
26.1752	46.4372
26.1928	46.4672
26.2095	46.5111
26.227	46.6814
26.2434	46.709
26.261	46.7941
26.2777	46.8373
26.2954	46.9884
26.3118	46.986
26.3297	46.9704
26.3463	47.1413
26.3638	47.1926
26.3802	47.4037
26.3979	47.4203
26.4143	47.4504
26.4319	47.4841
26.4483	47.5898
26.4658	47.5999
26.4824	47.6629
26.5001	47.8622
26.5166	47.9021
26.5343	47.9968
26.5504	47.9456
26.568	48.1911
26.5845	48.2229
26.6022	48.1612
26.6184	48.3041
26.6359	48.2555
26.6522	48.5549
26.6696	48.5953
26.6861	48.4597
26.7036	48.5401
26.72	48.7152
26.7377	48.9806
26.7544	48.9299
26.772	49.0137
26.7885	49.0914
26.8059	49.068
26.8225	49.0961
26.8407	49.3193
26.8574	49.333
26.8751	49.2854
26.8915	49.5449
26.9087	49.5629
26.925	49.6113
26.9425	49.6639
26.9589	49.8588
26.9763	49.7744
26.9928	49.8783
27.0104	49.975
27.0266	50.031
27.0443	49.9466
27.0607	50.2256
27.0781	50.2452
27.0944	50.2326
27.1121	50.3952
27.1286	50.559
27.1461	50.5959
27.1627	50.6796
27.1804	50.8233
27.1967	50.8454
27.2145	50.9761
27.2307	51.0538
27.248	51.0177
27.2644	51.0696
27.2818	51.2496
27.2982	51.2814
27.3158	51.3295
27.3321	51.5244
27.3498	51.4952
27.3662	51.5617
27.3838	51.6505
27.4001	51.7786
27.4184	51.7867
27.4348	52.0185
27.4528	52.0756
27.4693	52.0031
27.4867	52.3169
27.5032	52.2773
27.5209	52.3539
27.5374	52.4642
27.5547	52.5507
27.5711	52.4725
27.5887	52.8277
27.6052	52.6743
27.6231	52.9593
27.6396	52.8256
27.6572	53.1141
27.6741	53.043
27.6918	53.1825
27.7084	53.2142
27.7262	53.3064
27.7426	53.2599
27.7599	53.5413
27.7762	53.6128
27.7939	53.6584
27.8103	53.861
27.8278	53.914
27.8446	53.967
27.8623	53.961
27.8786	54.0076
27.8963	54.1209
27.9127	54.2179
27.9304	54.3182
27.947	54.4418
27.9648	54.4938
27.9812	54.5776
27.9989	54.6591
28.0152	54.6125
28.0329	54.7613
28.0494	55.0118
28.0668	54.9971
28.0834	55.1285
28.1011	55.186
28.1174	55.3304
28.1349	55.3393
28.1513	55.4783
28.1689	55.5323
28.1854	55.5881
28.2028	55.6379
28.2191	55.8612
28.2363	55.8689
28.2528	55.7633
28.2703	55.9918
28.2869	56.148
28.3042	56.127
28.3206	56.2826
28.338	56.4542
28.3543	56.4819
28.3716	56.3968
28.3879	56.6547
28.4052	56.7903
28.4216	56.781
28.4391	56.7915
28.4553	56.9173
28.4729	57.0537
28.4892	57.2723
28.5069	57.1298
28.5232	57.2695
28.5407	57.4606
28.5572	57.5379
28.5746	57.4267
28.5911	57.6272
28.6086	57.804
28.625	57.8161
28.6426	57.8834
28.6589	58.0667
28.6764	58.0907
28.6927	58.2022
28.7102	58.2791
28.7265	58.296
28.744	58.3689
28.7603	58.5576
28.7779	58.7037
28.7943	58.7218
28.8117	58.8381
28.828	58.8475
28.8454	58.9504
28.8614	58.9351
28.8788	59.0544
28.8952	59.2445
28.9127	59.2094
28.9292	59.4962
28.9465	59.5414
28.9628	59.3256
28.9801	59.7127
28.9964	59.7442
29.0139	59.7959
29.0302	59.9749
29.0476	59.9911
29.064	60.1144
29.0814	60.1783
29.0977	60.1978
29.1144	60.2248
29.1307	60.237
29.1481	60.6115
29.1645	60.6713
29.1822	60.6782
29.1987	60.8301
29.216	60.8796
29.2323	60.8175
29.2497	61.0114
29.2661	61.1208
29.2836	61.2658
29.2999	61.2548
29.3173	61.3157
29.3337	61.4784
29.3512	61.6372
29.3675	61.8591
29.385	61.7467
29.4013	61.7682
29.4186	61.9966
29.435	62.0792
29.4526	62.1178
29.469	62.2235
29.4864	62.3133
29.5027	62.3172
29.5202	62.5814
29.5365	62.6138
29.5539	62.749
29.5704	62.9233
29.5877	62.7709
29.604	62.9223
29.6216	63.0979
29.6378	63.1367
29.6552	63.3464
29.6716	63.3401
29.6891	63.496
29.7054	63.539
29.7231	63.5908
29.7394	63.6046
29.7567	63.8548
29.7731	63.8485
29.7903	64.083
29.8065	64.0382
29.8239	64.1084
29.8403	64.1957
29.8577	64.4212
29.874	64.3786
29.8916	64.5406
29.9078	64.6366
29.9253	64.8036
29.9417	64.7528
29.9591	64.844
29.9755	64.993
29.9929	65.2065
30.0093	65.2138
30.0268	65.3421
30.0431	65.4394
30.0606	65.4487
30.0769	65.7378
30.0943	65.6144
30.1107	65.8886
30.1283	65.888
30.1445	65.9284
30.1622	65.972
30.1786	66.1631
30.1963	66.2176
30.2125	66.348
30.2298	66.446
30.2462	66.5152
30.2637	66.5192
30.28	66.6064
30.2974	66.8312
30.3138	67.0405
30.331	67.0493
30.3471	67.1263
30.3648	67.0207
30.3813	67.369
30.3988	67.3938
30.4149	67.4099
30.4324	67.5523
30.4487	67.6222
30.4661	67.6518
30.4823	67.9505
30.4996	67.9048
30.5158	68.0119
30.5331	68.1069
30.5493	68.1854
30.5666	68.1914
30.5829	68.3552
30.6003	68.5245
30.6165	68.6684
30.634	68.6658
30.6502	68.7249
30.6676	69.0349
30.6839	68.9846
30.7013	69.1291
30.7176	69.114
30.7351	69.1228
30.7514	69.2908
30.7687	69.4545
30.7851	69.4394
30.8023	69.6335
30.8186	69.6472
30.836	69.8237
30.8521	69.8739
30.8696	69.9735
30.8858	70.1733
30.9033	70.2567
30.9198	70.2232
30.9374	70.407
30.971	70.6771
30.9872	70.6391
31.0047	70.8031
31.0208	70.7677
31.0383	70.9886
31.0545	70.9256
31.0719	70.9969
31.0881	71.1466
31.1055	71.2458
31.1218	71.3669
31.1391	71.5668
31.1553	71.7391
31.1728	71.5714
31.1891	71.788
31.2063	71.9326
31.2226	72.0722
31.24	72.0427
31.2563	72.293
31.2737	72.2006
31.2899	72.3987
31.3073	72.3645
31.3236	72.5693
31.3411	72.6214
31.3574	72.7536
31.3749	72.8578
31.391	72.9887
31.4086	73.0871
31.4251	73.2293
31.4426	73.3474
31.4587	73.4079
31.4761	73.3917
31.4922	73.6481
31.5097	73.6933
31.5261	73.884
31.5437	73.8957
31.5601	74.0128
31.5776	74.2138
31.5938	74.2941
31.6113	74.3462
31.6275	74.3594
31.6447	74.5319
31.661	74.4831
31.6785	74.7005
31.6948	74.9258
31.7121	74.9807
31.7284	75.0804
31.7459	75.1182
31.7622	75.2683
31.7795	75.3291
31.7957	75.4591
31.813	75.6124
31.8293	75.7023
31.8467	75.7394
31.8631	75.9578
31.8805	76.0076
31.897	76.1045
31.9145	76.1544
31.9308	76.3567
31.9482	76.4775
31.9647	76.5744
31.9822	76.7826
31.9984	76.7641
32.0159	77.0297
32.0324	77.1472
32.05	77.2781
32.0664	77.4218
32.0837	77.4775
32.1	77.6385
32.1171	77.7735
32.1333	77.7563
32.1511	77.7459
32.1673	77.9152
32.1848	78.0305
32.201	78.0809
32.2183	78.2564
32.2347	78.3255
32.2521	78.3437
32.2684	78.5617
32.2861	78.5628
32.3024	78.8138
32.3198	78.6977
32.3362	78.873
32.3543	78.7737
32.3702	78.8329
32.3875	78.6926
32.4039	78.7813
32.4215	78.744
32.4382	78.7808
32.4561	79.068
32.4721	78.954
32.4897	79.1357
32.5059	78.7968
32.5236	79.0542
32.54	79.301
32.5574	78.9937
32.5741	79.43
32.592	79.271
32.6086	79.1343
32.6259	79.2706
32.6422	79.3587
32.6599	79.653
32.6762	79.4981
32.6936	79.5922
32.7099	79.5094
32.727	79.7248
32.7434	79.6503
32.7608	79.8801
32.7773	80.0343
32.795	79.6077
32.8114	80.0491
32.8291	80.1177
32.8455	80.3839
32.8947	39.7275
32.9112	39.7624
32.9289	39.8083
32.9453	39.9088
32.9631	39.9624
32.9796	39.874
32.997	40.0999
33.0135	40.102
33.0312	39.8827
33.0477	40.1418
33.0653	40.1372
33.0816	40.1608
33.0991	40.194
33.1155	40.2185
33.1331	40.3326
33.1497	40.3198
33.1672	40.4364
33.1837	40.5817
33.2015	40.5325
33.2177	40.6569
33.2356	40.5997
33.2522	40.6519
33.2699	40.6365
33.2862	40.8214
33.3039	40.7459
33.3202	40.954
33.3379	40.9994
33.3542	41.1533
33.3717	40.9982
33.3879	41.0902
33.4057	41.1171
33.422	41.124
33.4395	41.2065
33.4559	41.2582
33.4735	41.3527
33.4898	41.3742
33.5072	41.4496
33.5237	41.6038
33.5411	41.5843
33.5574	41.5148
33.5752	41.4788
33.5917	41.6915
33.6093	41.6746
33.6259	41.7424
33.6433	41.8474
33.6597	42.0156
33.6773	41.986
33.6937	42.0203
33.7114	42.1005
33.7279	42.1138
33.7452	42.105
33.7614	42.0086
33.779	42.3371
33.7953	42.2793
33.8128	42.4194
33.8293	42.4421
33.8469	42.4705
33.8632	42.3943
33.8805	42.4768
33.897	42.7365
33.9144	42.6745
33.9308	42.7656
33.9482	42.8552
33.9645	42.7796
33.9821	42.8416
33.9986	42.9967
34.0162	42.9743
34.0324	43.1962
34.05	43.0069
34.0663	43.1544
34.0838	43.2337
34.1002	43.2304
34.1177	43.3202
34.1343	43.346
34.1517	43.4061
34.1681	43.3948
34.1857	43.4742
34.2021	43.5146
34.2195	43.5034
34.2359	43.6881
34.2537	43.7261
34.2701	43.7796
34.2877	43.7994
34.3041	43.7971
34.3216	44.0423
34.3379	43.9656
34.3556	43.9473
34.3721	44.0756
34.3894	44.195
34.4058	44.1181
34.4233	44.1134
34.4397	44.3734
34.4573	44.296
34.4735	44.4864
34.4911	44.6179
34.5076	44.5355
[truncated: 1,306 more rows]

[truncated: 15 more sheets: 11-17-2018_L, 11-13-2018_T, 11-01-2018_T, 10-06-2018_L, 05-03-2018_T, 03-02-2018_T, 01-10-2019_T, 2017-11-08_J, 2018-02-24_J, 2018-03-26_J, 2018-03-31_J, 2018-04-06_J, 2018-11-09_J, 2018-11-09_J2, 2019-06-27_J]
